# Supplementary material for: Broad scale proteomic analysis of heat-destabilised symbiosis in the hard coral Acropora millepora
Source: Sci Rep. 2021 Sep 24;11:19061. doi: 10.1038/s41598-021-98548-x (PMC8463592; doi:10.1038/s41598-021-98548-x)
Supplement: Supplementary file 1 — Supplementary Information 1. [file 41598_2021_98548_MOESM1_ESM.csv]

Broad scale proteomic analysis of heat-destabilised symbiosis in the hard coral Acropora millepora
Petrou K, Nunn BL, Padula MP, Miller DJ, Nielsen DA
Below dataframe contains all proteins included in Petrou et al. as well as spectral counts for each replicate, fold change, GO ids and functional description obtained from uniprot.
Note: The organism column specifies which proteome the proteins were identified in, including the host "Acropora millepora" and two different Symbiodiniacea: "kawagutii" and "minutum".
	Sample			Replicate control samples				Replicate treatment samples				Mean	Standard dev.	Mean	Standard div.	Fold change	BLAST e.value	BLAT go_id match	BLAST database	Protein name	Protein Id	Functionality description from uniprot
id	name	organism	member	c1	c2	c3	c4	t1	t2	t3	t4	ctrl	ctrl_sd	trm	trm_sd	log2_change	e.value	go_ids	db	protein	pid	function_uniprot
1	1_2_18310_m1	host	host	248.7179459		265.0480007	287.3058921	238.4354621	241.5060501	293.0862001	317.0607739	278.7280658	28.25012282	272.5221215	38.86073392	-0.03	0	F:GO:0005524; C:GO:0005737; C:GO:0015629	swissprot	Actin, cytoskeletal 2B (Actin, cytoskeletal IIB)	P69005	Actins are highly conserved proteins that are involved in various types of cell motility and are ubiquitously expressed in all eukaryotic cells.
3	1_2_2979_m1	host	host	125.5394635	160.5567129	160.8404758	194.6890294	112.2086687	152.0203029	137.6638017	143.9841826	160.4064204	28.23244561	136.469239	17.20767481	-0.23	8.57E-118	F:GO:0047869	swissprot	Dimethlysulfonioproprionate lyase 7 (DMSP lyase 7) (EC 4.4.1.3) (Dimethylpropiothetin dethiomethylase 7)	R1CW23	Mediates cleavage of dimethlysulfonioproprionate (DMSP) into dimethyl sulfide (DMS) and acrylate. DMS is the principal form by which sulfur is transported from oceans to the atmosphere and is a key component of the ocean sulfur cycle. {ECO:0000250|UniProtKB:P0DN21}.
4	1_2_9842_m1	host	host	129.9120458	118.6892285	157.91861	110.7060114	117.1035223	111.8903824	142.3808194	96.77154068	129.3064739	20.63753984	117.0365662	18.96918659	-0.14	0	F:GO:0005515	swissprot	Filamin-A (FLN-A) (Actin-binding protein 280) (ABP-280) (Alpha-filamin) (Endothelial actin-binding protein) (Filamin-1) (Non-muscle filamin)	Q8BTM8	Actin binding protein that promotes orthogonal branching of actin filaments and links actin filaments to membrane glycoproteins. Anchors various transmembrane proteins to the actin cytoskeleton and serves as a scaffold for a wide range of cytoplasmic signaling proteins (By similarity). Interaction with FLNA may allow neuroblast migration from the ventricular zone into the cortical plate. Tethers …
6	1_2_7285_m1	host	host	122.3127201	93.37586766	125.5416045	84.99537284	96.24487414	88.20376161	117.2368804	93.51811569	106.5563913	20.39038939	98.80090796	12.73611393	-0.11	0	F:GO:0005509; F:GO:0005515	swissprot	Spectrin alpha chain, non-erythrocytic 1 (Alpha-II spectrin) (Fodrin alpha chain) (Spectrin, non-erythroid alpha subunit)	Q13813	Fodrin, which seems to be involved in secretion, interacts with calmodulin in a calcium-dependent manner and is thus candidate for the calcium-dependent movement of the cytoskeleton at the membrane.
7	1_2_5668_m1	host	host	93.41610713	95.01330224	112.9409521	84.68974937	91.75076984	87.73802149	117.8925173	99.99503682	96.51502771	11.85336363	99.34408637	13.37693569	0.04	0	F:GO:0003774; F:GO:0005524; C:GO:0016459; F:GO:0051015	swissprot	Myosin-10 (Cellular myosin heavy chain, type B) (Myosin heavy chain 10) (Myosin heavy chain, non-muscle IIb) (Non-muscle myosin heavy chain B) (NMMHC-B) (Non-muscle myosin heavy chain IIb) (NMMHC II-b) (NMMHC-IIB)	P35580	Cellular myosin that appears to play a role in cytokinesis, cell shape, and specialized functions such as secretion and capping. Involved with LARP6 in the stabilization of type I collagen mRNAs for CO1A1 and CO1A2. During cell spreading, plays an important role in cytoskeleton reorganization, focal contacts formation (in the central part but not the margins of spreading cells), and lamellipodial…
9	1_2_15327_m1	host	host	77.95196929	56.66177459	81.22456939	64.99609575	66.70499485	56.95363168	105.9341786	73.29468556	70.20860225	11.4309234	75.72187267	21.23068237	0.11	6.13E-43	F:GO:0004867; F:GO:0005515; C:GO:0005576	swissprot	Collagen alpha-4(VI) chain	A2AX52	Collagen VI acts as a cell-binding protein. {ECO:0000250}.
10	1_2_7809_m1	host	host	67.7279999	58.25600953	81.54683816	69.23026493	67.30332114	61.91489516	79.86079218	44.62151056	69.19027813	9.563518568	63.42512976	14.61766364	-0.13	1.74E-40	F:GO:0004601; F:GO:0020037; P:GO:0055114	swissprot	Formate acetyltransferase 2 (EC 2.3.1.54) (Pyruvate formate-lyase 2)	P32674	NA
11	1_2_25243_m1	host	host	94.28369327	78.2324908	78.63837663	69.23663056	73.98196303	72.82871466	74.6681641	65.03517153	80.09779782	10.40534901	71.62850333	4.460599423	-0.16	0	F:GO:0003779; F:GO:0005200; F:GO:0005543; C:GO:0008091	swissprot	Spectrin beta chain, non-erythrocytic 1 (Beta-II spectrin) (Fodrin beta chain) (Spectrin, non-erythroid beta chain 1)	Q01082	Fodrin, which seems to be involved in secretion, interacts with calmodulin in a calcium-dependent manner and is thus candidate for the calcium-dependent movement of the cytoskeleton at the membrane.
13	1_2_22984_m1	host	host	72.10240599	91.81763241	76.69404056	87.68232778	75.63628417	78.25571826	84.30399932	123.9210545	82.07410168	9.215356091	90.52926405	22.5551647	0.14	0	F:GO:0003924; F:GO:0005200; F:GO:0005525; C:GO:0005874; P:GO:0007017	swissprot	Tubulin alpha-1 chain	P18258	Tubulin is the major constituent of microtubules. It binds two moles of GTP, one at an exchangeable site on the beta chain and one at a non-exchangeable site on the alpha chain.
14	1_2_11803_m1	host	host	56.34177769	60.14893164	74.11320952	57.75661689	53.95607072	54.60339337	61.55457447	26.44844815	62.09013393	8.167936957	49.14062168	15.51420196	-0.34	5.47E-112	F:GO:0051015	swissprot	Gelsolin-like protein 1 (Actin-modulator) (EWAM) (EWAM-P1)	Q7JQD3	Calcium-regulated protein that binds to the plus (or barbed) ends of actin monomers or filaments, preventing monomer exchange (end-blocking or capping). Can promote the assembly of monomers into filaments (nucleation) as well as sever existing filaments. {ECO:0000269|PubMed:18197420, ECO:0000269|PubMed:9395293, ECO:0000269|Ref.3}.
15	1_2_13821_m1	host	host	75.60375463	91.48294555	71.52165504	93.13262522	75.37619262	85.2809168	71.47622197	71.37469096	82.93524511	10.97072673	75.87700559	6.540185859	-0.13	0	F:GO:0004198; F:GO:0005509; P:GO:0006508	swissprot	Calpain-9 (EC 3.4.22.-) (Digestive tract-specific calpain) (New calpain 4) (nCL-4)	O35920	Calcium-regulated non-lysosomal thiol-protease. {ECO:0000250}.
16	1_2_2683_m1	host	host	60.71983131	66.49707167	69.9022686	64.11741912	74.36708368	66.60261359	82.24330453	79.32244417	65.30914767	3.872551477	75.63386149	6.8424787	0.21	0	F:GO:0005509; C:GO:0005783; P:GO:0006457; F:GO:0051082	swissprot	Calreticulin (CRP55) (Calregulin) (Endoplasmic reticulum resident protein 60) (ERp60) (HACBP)	P14211	Calcium-binding chaperone that promotes folding, oligomeric assembly and quality control in the endoplasmic reticulum (ER) via the calreticulin/calnexin cycle. This lectin interacts transiently with almost all of the monoglucosylated glycoproteins that are synthesized in the ER. Interacts with the DNA-binding domain of NR3C1 and mediates its nuclear export. Involved in maternal gene expression re…
17	1_2_16944_m1	host	host	59.55393095	63.34460147	71.83588123	60.76192656	68.81698454	66.34621648	73.73871666	36.59802793	63.87408505	5.538345517	61.3749864	16.80134878	-0.06	0	P:GO:0006006; F:GO:0016620; F:GO:0050661; F:GO:0051287; P:GO:0055114	swissprot	Glyceraldehyde-3-phosphate dehydrogenase (GAPDH) (EC 1.2.1.12) (Peptidyl-cysteine S-nitrosylase GAPDH) (EC 2.6.99.-)	P17244	Has both glyceraldehyde-3-phosphate dehydrogenase and nitrosylase activities, thereby playing a role in glycolysis and nuclear functions, respectively. Glyceraldehyde-3-phosphate dehydrogenase is a key enzyme in glycolysis that catalyzes the first step of the pathway by converting D-glyceraldehyde 3-phosphate (G3P) into 3-phospho-D-glyceroyl phosphate. Modulates the organization and assembly of t…
19	1_2_5704_m1	host	host	68.59923358	69.03776767	70.53876356	65.00246138	71.85993998	64.94460636	65.66396227	82.71327086	68.29455655	2.346596584	71.29544487	8.220546436	0.06	0	F:GO:0003756; P:GO:0045454	swissprot	Protein disulfide-isomerase 2 (EC 5.3.4.1) (PDI 1) (Prolyl 4-hydroxylase subunit beta-2)	Q17770	Involved in cuticle formation (PubMed:10805750). May play a role in the unfolded protein response (PubMed:21199936). {ECO:0000269|PubMed:10805750, ECO:0000269|PubMed:21199936}.
20	1_2_6147_m1	host	host	59.2629118	59.21687046	57.27212669	54.10823212	54.49188246	58.71850529	59.81569727	61.22511118	57.46503527	2.422576291	58.56279905	2.901394272	0.03	0	F:GO:0005524; P:GO:0015986; C:GO:0045261; F:GO:0046933	swissprot	ATP synthase subunit beta, mitochondrial (EC 7.1.2.2)	Q25117	Mitochondrial membrane ATP synthase (F(1)F(0) ATP synthase or Complex V) produces ATP from ADP in the presence of a proton gradient across the membrane which is generated by electron transport complexes of the respiratory chain. F-type ATPases consist of two structural domains, F(1) - containing the extramembraneous catalytic core, and F(0) - containing the membrane proton channel, linked togethe…
22	1_2_16221_m1	host	host	37.66001528	41.49679791	53.39149712	40.83903704	36.75433292	36.78399992	53.06198836	37.25329298	43.34683684	6.902821729	40.96340355	8.068960388	-0.08	1.32E-08	F:GO:0003785; P:GO:0007015	swissprot	Thymosin beta (Tetrathymosin beta)	O17389	Plays an important role in the organization of the cytoskeleton by regulating actin polymerization in two ways. Firstly, by binding to and sequestering actin monomers (G actin) inhibits actin polymerization. Secondly, by binding directly filamentous actin (F actin) promotes actin polymerization. Regulates the formation of cortical actin in oocytes conferring them enough rigidity to sustain the co…
23	1_2_4935_m1	host	host	61.88208414	65.86369766	50.16344768	60.49449688	55.46973412	63.17973275	49.59623572	62.52861272	59.60093159	6.690551978	57.69357883	6.428786518	-0.05	1.39E-29	P:GO:0032501; P:GO:0032502	swissprot	Failed axon connections homolog	Q5TGI0	May play a role in axonal development. {ECO:0000250}.
24	1_2_6905_m1	host	host	56.34177769	50.98300826	49.83849804	50.80366461	51.18883547	51.18051254	44.91522337	59.419618	51.99173715	2.943260191	51.67604734	5.94851683	-0.01	0	F:GO:0004332; P:GO:0006096	swissprot	Fructose-bisphosphate aldolase C (EC 4.1.2.13) (Brain-type aldolase)	P53448	NA
26	1_2_6096_m1	host	host	35.32274324	39.57507605	43.69394449	31.74035482	33.31622347	38.44200714	47.79734969	37.2303927	37.58302965	5.181932483	39.19649325	6.13696735	0.06	0	F:GO:0005524; P:GO:0042026	swissprot	Heat shock protein 60A	O02649	Prevents misfolding and promotes the refolding and proper assembly of unfolded polypeptides generated under stress conditions. {ECO:0000250}.
27	1_2_2539_m1	host	host	19.56029117	31.66870077	46.59436344	26.60841212	26.49692385	26.8786209	34.99357587	34.98276557	31.10794187	11.45626042	30.83797155	4.794772065	-0.01	3.28E-68	C:GO:0000786; F:GO:0003677; F:GO:0046982	swissprot	Histone H2B	P35067	Core component of nucleosome. Nucleosomes wrap and compact DNA into chromatin, limiting DNA accessibility to the cellular machineries which require DNA as a template. Histones thereby play a central role in transcription regulation, DNA repair, DNA replication and chromosomal stability. DNA accessibility is regulated via a complex set of post-translational modifications of histones, also called h…
28	1_2_14232_m1	host	host	45.25204593	47.83053807	46.26673294	41.43118709	41.35783767	45.46720568	48.70279359	44.62151056	45.19512601	2.72422553	45.03733688	3.018387318	-0.01	0	F:GO:0005509; F:GO:0005515	swissprot	Alpha-actinin-1 (Alpha-actinin cytoskeletal isoform) (F-actin cross-linking protein) (Non-muscle alpha-actinin-1)	Q3B7N2	F-actin cross-linking protein which is thought to anchor actin to a variety of intracellular structures. This is a bundling protein (By similarity). {ECO:0000250}.
29	1_2_1667_m1	host	host	26.27561684	25.66244753	43.6859019	25.70427296	35.56327562	37.07030317	55.42049719	37.74122749	30.33205981	8.906954553	41.44882587	9.358864747	0.45	0	F:GO:0003756; P:GO:0045454	swissprot	Protein disulfide-isomerase A4 (EC 5.3.4.1) (Endoplasmic reticulum resident protein 72) (ER protein 72) (ERp-72) (ERp72)	P08003	NA
31	1_2_2957_m1	host	host	43.79512642	55.41662637	43.35827141	56.54048863	42.35131797	53.57780494	54.19323571	56.26482271	49.77762821	7.177117592	51.59679533	6.269907839	0.05	1.60E-94	F:GO:0004553; P:GO:0005975; F:GO:0030246	swissprot	Alpha-glucosidase 2 (EC 3.2.1.20) (Alpha-glucosidase II)	Q9F234	NA
34	1_2_7144_m1	host	host	37.95103443	42.11577205	39.15537307	37.80189921	44.85846167	43.92882304	45.8446708	47.54027445	39.25601969	2.000480459	45.54305749	1.544265791	0.21	4.54E-151	F:GO:0016853; P:GO:0045454	swissprot	Protein disulfide-isomerase A3 (EC 5.3.4.1)	Q5RDG4	NA
35	1_2_17565_m1	host	host	34.14954779	32.3236746	37.54402921	33.58682692	32.81166901	33.04490969	39.68658999	30.89087327	34.40101963	2.230098612	34.10851049	3.841926805	-0.01	0	F:GO:0005524; P:GO:0015986; C:GO:0045261; F:GO:0046933	swissprot	ATP synthase subunit alpha, mitochondrial (ATP synthase F1 subunit alpha)	Q5R546	Mitochondrial membrane ATP synthase (F(1)F(0) ATP synthase or Complex V) produces ATP from ADP in the presence of a proton gradient across the membrane which is generated by electron transport complexes of the respiratory chain. F-type ATPases consist of two structural domains, F(1) - containing the extramembraneous catalytic core, and F(0) - containing the membrane proton channel, linked togethe…
36	1_2_12460_m1	host	host	16.93017621	27.22788272	37.22176044	23.27201645	25.13395154	20.246592	49.51222336	37.83985719	26.16295895	8.505546792	33.18315602	13.17153101	0.34	8.25E-70	C:GO:0000786; F:GO:0003677; F:GO:0046982	swissprot	Histone H2A	P35061	Core component of nucleosome. Nucleosomes wrap and compact DNA into chromatin, limiting DNA accessibility to the cellular machineries which require DNA as a template. Histones thereby play a central role in transcription regulation, DNA repair, DNA replication and chromosomal stability. DNA accessibility is regulated via a complex set of post-translational modifications of histones, also called h…
37	1_2_18288_m1	host	host	39.99546355	36.74289283	37.86361712	37.20974916	31.54246852	33.01500354	32.99288992	34.56353192	37.95293067	1.437176377	33.02847347	1.233702122	-0.2	3.03E-92	P:GO:0000413; F:GO:0003755	swissprot	Peptidyl-prolyl cis-trans isomerase (PPIase) (EC 5.2.1.8) (Cyclophilin) (Cyclosporin A-binding protein) (Rotamase)	P54985	PPIases accelerate the folding of proteins. It catalyzes the cis-trans isomerization of proline imidic peptide bonds in oligopeptides.
38	1_2_12060_m1	host	host	46.12510338	47.20436399	37.21639872	44.13723891	41.90927805	41.4418122	34.42195131	55.28192513	43.67077625	4.486518351	43.26374167	8.713361176	-0.01	3.47E-103	F:GO:0019904	swissprot	14-3-3-like protein 1 (Partitioning defective protein 5)	P41932	NA
39	1_2_10230_m1	host	host	19.26927202	36.44420567	35.60505485	46.5631298	18.66851529	35.30542956	32.96888639	10.50011259	34.47041558	11.29146811	24.36073596	11.80966876	-0.5	6.15E-69	F:GO:0004609; P:GO:0008654	swissprot	L-tryptophan decarboxylase (EC 4.1.1.105) (Psilocybin biosynthesis decarboxylase)	A0A286LEZ8	L-tryptophan decarboxylase; part of the gene cluster that mediates the biosynthesis of psilocybin, a psychotropic tryptamine-derived natural product (PubMed:28763571, PubMed:30283667). The first step in the pathway is the decarboxylation of L-tryptophan to tryptamine by the decarboxylase psiD. PsiD does not decarboxylate phenylalanine, tyrosine, or 5-hydroxy- L -tryptophan (5-HTP) (PubMed:3028366…
41	1_2_7590_m1	host	host	31.23570876	33.56882281	39.78918717	31.16093604	31.7713028	31.32709017	33.25469867	17.56359792	33.9386637	4.057386004	28.47917239	7.323573252	-0.25	7.78E-120	P:GO:0007015; F:GO:0030674; F:GO:0051015	swissprot	Fascin-2 (Retinal fascin)	O18728	Acts as an actin bundling protein. May play a pivotal role in photoreceptor cell-specific events, such as disk morphogenesis.
42	1_2_15211_m1	host	host	38.24387735	45.26824225	37.20835613	41.47574651	53.97169935	56.95363168	59.79169373	83.62746759	40.54905556	3.633345491	63.58612309	13.57055968	0.65	1.37E-166	F:GO:0005524; P:GO:0006457; F:GO:0051082	swissprot	Endoplasmin (94 kDa glucose-regulated protein) (GRP-94) (Heat shock protein 90 kDa beta member 1)	Q66HD0	Molecular chaperone that functions in the processing and transport of secreted proteins. When associated with CNPY3, required for proper folding of Toll-like receptors. Functions in endoplasmic reticulum associated degradation (ERAD). Has ATPase activity. {ECO:0000250|UniProtKB:P08113, ECO:0000250|UniProtKB:P14625}.
43	1_2_13075_m1	host	host	22.47595397	30.40195274	35.26938178	30.25679688	31.28237697	26.24620211	32.93288109	27.12661349	29.60102134	5.290508098	29.39701841	3.22176368	-0.01	6.56E-26	P:GO:0006508; F:GO:0008236	swissprot	Dipeptidyl aminopeptidase BIII (DAP BIII) (EC 3.4.14.-)	V5YMB3	Exopeptidase that catalyzes the removal of dipeptide units (NH2-P2-P1- or -P1'-P2'-COOH) from the free amino or carboxy termini. Prefers substrates composed of bulky, hydrophobic amino acids at P1 and P1' positions. Has endopeptidase activity on N-terminally blocked peptide derivatives which contain aromatic amino acid residue at the P1 position. Exopeptidase activity is much higher than its endo…
44	1_2_5284_m1	host	host	31.53584676	26.58010883	36.87536392	21.47010378	33.33185211	23.53270031	29.15731264	15.902535	29.11535582	6.606911992	25.48110001	7.543076668	-0.19	1.47E-106	F:GO:0005515; P:GO:0042981	swissprot	Tight junction protein ZO-1 (Tight junction protein 1) (Zona occludens protein 1) (Zonula occludens protein 1)	P39447	Tjp1, TjpP2, and Tjp3 are closely related scaffolding proteins that link tight junction (TJ) transmembrane proteins such as claudins, junctional adhesion molecules, and occludin to the actin cytoskeleton (By similarity). The tight junction acts to limit movement of substances through the paracellular space and as a boundary between the compositionally distinct apical and basolateral plasma membra…
45	1_2_1974_m1	host	host	19.26380071	24.38129962	33.6526762	22.98548987	25.92985483	25.50691693	42.3309111	23.0118209	25.0708166	6.115384124	29.19487594	8.851496931	0.22	2.70E-81	F:GO:0005509	swissprot	Calumenin	Q3T0K1	Involved in regulation of vitamin K-dependent carboxylation of multiple N-terminal glutamate residues. Seems to inhibit gamma-carboxylase GGCX. Binds 7 calcium ions with a low affinity (By similarity). {ECO:0000250}.
46	1_2_4966_m1	host	host	34.74435248	33.24853584	29.77472749	32.3579674	31.78693143	32.78851258	24.77411433	23.38525399	32.5313958	2.084927231	28.18370308	4.790196035	-0.21	0	C:GO:0001726; F:GO:0005200; C:GO:0005856; C:GO:0005925; P:GO:0007016; P:GO:0007155; F:GO:0051015	swissprot	Talin-1	Q9Y490	Probably involved in connections of major cytoskeletal structures to the plasma membrane. High molecular weight cytoskeletal protein concentrated at regions of cell-substratum contact and, in lymphocytes, at cell-cell contacts (By similarity). {ECO:0000250}.
47	1_2_9235_m1	host	host	22.47960151	24.06101264	28.4856524	22.07498509	24.98326045	24.58819489	25.07192837	26.60875013	24.27531291	2.93478592	25.31303346	0.889035911	0.06	8.73E-110	C:GO:0005783; F:GO:0016853; P:GO:0045454	swissprot	Protein disulfide isomerase-like 2-2 (OsPDIL2-2) (EC 5.3.4.1) (Protein disulfide isomerase-like 4-2) (OsPDIL4-2)	Q942L2	Acts as a protein-folding catalyst that interacts with nascent polypeptides to catalyze the formation, isomerization, and reduction or oxidation of disulfide bonds. May play a role in storage protein biogenesis (By similarity). {ECO:0000250}.
48	1_2_15338_m1	host	host	11.67541759	3.487157054	30.74153381	2.725148722	9.862255066	4.568093845	39.63858293	3.017393594	12.15731429	13.03511684	14.27158136	17.16334601	0.23	0	NA	nr	uncharacterized protein LOC114969214	XP0292053631	NA
49	1_2_20562_m1	host	host	29.19492718	35.14865788	26.87162768	28.72231389	41.08211748	41.03588437	43.97377417	41.62701725	29.98438166	3.585853672	41.92969832	1.388903472	0.48	5.58E-127	F:GO:0005524; P:GO:0006457; F:GO:0051082	swissprot	Heat shock protein HSP 90-alpha	P30946	Molecular chaperone that promotes the maturation, structural maintenance and proper regulation of specific target proteins involved for instance in cell cycle control and signal transduction. Undergoes a functional cycle that is linked to its ATPase activity which is essential for its chaperone activity. This cycle probably induces conformational changes in the client proteins, thereby causing th…
50	1_2_4351_m1	host	host	23.93652102	26.90759574	30.73885294	19.94198642	42.10685506	34.46366775	54.47904799	50.13843439	25.38123903	4.571887677	45.2970013	8.856026283	0.84	0	P:GO:0001554; F:GO:0005524; C:GO:0005576; C:GO:0005739; C:GO:0005788; C:GO:0005790; C:GO:0005793; C:GO:0005829; C:GO:0005886; P:GO:0006983; C:GO:0008180; C:GO:0009986; P:GO:0010976; F:GO:0019904; P:GO:0021589; P:GO:0021680; C:GO:0030176; P:GO:0030335; P:GO:0030433; C:GO:0030496; P:GO:0030512; F:GO:0031072; P:GO:0031204; P:GO:0031398; F:GO:0031625; P:GO:0034605; C:GO:0034663; P:GO:0035437; P:GO:00…	swissprot	Endoplasmic reticulum chaperone BiP (EC 3.6.4.10) (78 kDa glucose-regulated protein) (GRP-78) (Binding-immunoglobulin protein) (BiP) (Heat shock protein 70 family protein 5) (HSP70 family protein 5) (Heat shock protein family A member 5) (Immunoglobulin heavy chain-binding protein)	Q90593	Endoplasmic reticulum chaperone that plays a key role in protein folding and quality control in the endoplasmic reticulum lumen (By similarity). Involved in the correct folding of proteins and degradation of misfolded proteins via its interaction with DNAJC10/ERdj5, probably to facilitate the release of DNAJC10/ERdj5 from its substrate (By similarity). Acts as a key repressor of the ERN1/IRE1-med…
51	1_2_3498_m1	host	host	27.72888881	16.78081144	31.06112172	15.10930155	25.27460927	18.67830321	23.61886345	18.75259805	22.67003088	7.913068993	21.58109349	3.377432117	-0.07	5.00E-80	F:GO:0003785; C:GO:0005856; C:GO:0005938; P:GO:0042989	swissprot	Profilin	P18321	Binds to actin and affects the structure of the cytoskeleton. At high concentrations, profilin prevents the polymerization of actin, whereas it enhances it at low concentrations. By binding to PIP2, it inhibits the formation of IP3 and DG.
52	1_2_6992_m1	host	host	24.23483525	23.13615141	31.05844086	22.97275861	28.72834736	27.8144909	33.56451448	43.00624821	25.35054653	3.846309506	33.27840024	6.958691782	0.39	0	F:GO:0004096; P:GO:0006979; F:GO:0020037; P:GO:0042744; P:GO:0055114	swissprot	Catalase (EC 1.11.1.6)	Q9PWF7	Occurs in almost all aerobically respiring organisms and serves to protect cells from the toxic effects of hydrogen peroxide.
53	1_2_10889_m1	host	host	29.19492718	29.12800477	28.80255945	25.39228386	24.93637453	24.36170392	20.68873006	22.37945613	28.12944381	1.832803685	23.09156616	1.940557469	-0.28	1.39E-110	P:GO:0045454; F:GO:0051920; P:GO:0055114	swissprot	Peroxiredoxin-6 (EC 1.11.1.15) (1-Cys peroxiredoxin) (1-Cys PRX) (Acidic calcium-independent phospholipase A2) (aiPLA2) (EC 3.1.1.4) (Non-selenium glutathione peroxidase) (NSGPx)	Q5ZJF4	Thiol-specific peroxidase that catalyzes the reduction of hydrogen peroxide and organic hydroperoxides to water and alcohols, respectively. Can reduce H(2)O(2) and short chain organic, fatty acid, and phospholipid hydroperoxides. Also has phospholipase activity, and can therefore either reduce the oxidized sn-2 fatty acyl grup of phospholipids (peroxidase activity) or hydrolyze the sn-2 ester bon…
54	1_2_17703_m1	host	host	23.9438161	23.12175153	28.15534105	22.38060856	23.71405996	25.16080139	19.27167044	19.68969506	24.40037931	2.583444115	21.95905671	2.927072067	-0.15	9.47E-67	F:GO:0003677; P:GO:0006352; F:GO:0046982	swissprot	Histone H4	Q6LAF1	Core component of nucleosome. Nucleosomes wrap and compact DNA into chromatin, limiting DNA accessibility to the cellular machineries which require DNA as a template. Histones thereby play a central role in transcription regulation, DNA repair, DNA replication and chromosomal stability. DNA accessibility is regulated via a complex set of post-translational modifications of histones, also called h…
55	1_2_6260_m1	host	host	24.22754017	24.3596998	27.5108035	23.57127429	20.18217869	21.07559562	25.05992661	21.30495742	24.91732944	1.763021291	21.90566458	2.157903005	-0.19	6.32E-96	P:GO:0005975; P:GO:0006470; F:GO:0008138; F:GO:0016616; P:GO:0055114	swissprot	Malate dehydrogenase, mitochondrial (EC 1.1.1.37)	K0J107	NA
56	1_2_5154_m1	host	host	23.93652102	28.50903063	27.83307227	27.52528253	22.72057966	26.78890247	28.31187757	25.72448225	26.95097661	2.051210607	25.88646049	2.362631859	-0.06	6.68E-157	F:GO:0004435; F:GO:0005509; P:GO:0007340; P:GO:0035556; P:GO:0045454; P:GO:0046488; F:GO:0051920; P:GO:0055114	swissprot	1-phosphatidylinositol 4,5-bisphosphate phosphodiesterase eta-2 (EC 3.1.4.11) (Phosphoinositide phospholipase C-eta-2) (Phosphoinositide phospholipase C-like 4) (PLC-L4) (Phospholipase C-like protein 4) (Phospholipase C-eta-2) (PLC-eta2)	O75038	The production of the second messenger molecules diacylglycerol (DAG) and inositol 1,4,5-trisphosphate (IP3) is mediated by activated phosphatidylinositol-specific phospholipase C enzymes. This phospholipase activity is very sensitive to calcium. May be important for formation and maintenance of the neuronal network in the postnatal brain (By similarity). {ECO:0000250}.
57	1_2_19057_m1	host	host	36.48681983	29.10640495	29.76400405	29.6582812	32.99361737	32.9850974	23.60686168	23.29365286	31.25387751	3.500522545	28.21980733	5.508887278	-0.15	0	F:GO:0005524	swissprot	Transitional endoplasmic reticulum ATPase (TER ATPase) (EC 3.6.4.6) (15S Mg(2+)-ATPase p97 subunit) (p97) (Valosin-containing protein) (VCP)	P23787	Necessary for the fragmentation of Golgi stacks during mitosis and for their reassembly after mitosis. Involved in the formation of the nuclear envelope, and of the transitional endoplasmic reticulum (tER). The transfer of membranes from the endoplasmic reticulum to the Golgi apparatus occurs via 50-70 nm transition vesicles which derive from part-rough, part-smooth transitional elements of the e…
60	1_2_8044_m1	host	host	25.39526431	26.91479568	24.9272916	26.62114338	20.21343596	23.87881585	23.91667749	23.75868709	25.96462374	0.954650526	22.9419041	1.820225226	-0.18	1.31E-100	F:GO:0003810; P:GO:0018149	swissprot	Hemocyte protein-glutamine gamma-glutamyltransferase (EC 2.3.2.13) (Hemocyte transglutaminase) (TGase)	Q05187	Catalyzes the cross-linking of proteins and the conjugation of polyamines to proteins.
61	1_2_16068_m1	host	host	23.35083518	24.0538127	26.21368583	21.1644803	24.46307734	22.13109019	21.30836169	22.47808583	23.69570351	2.08122578	22.59515376	1.338411028	-0.07	2.39E-136	P:GO:0000902; F:GO:0003779; P:GO:0007010	swissprot	Adenylyl cyclase-associated protein 2 (CAP 2)	P40123	May have a regulatory bifunctional role.
64	1_2_15185_m1	host	host	32.6908045	44.00149422	26.53327374	41.44391835	39.56845408	41.57858473	37.60189168	50.04683326	36.1673727	8.043999484	42.19894094	5.47803428	0.22	0	F:GO:0005198; P:GO:0006886; P:GO:0016192; C:GO:0030130; C:GO:0030132; F:GO:0032051; C:GO:0071439	swissprot	Clathrin heavy chain 2 (Clathrin heavy chain on chromosome 22) (CLH-22)	P53675	Clathrin is the major protein of the polyhedral coat of coated pits and vesicles. Two different adapter protein complexes link the clathrin lattice either to the plasma membrane or to the trans-Golgi network (By similarity). {ECO:0000250}.
65	1_2_21978_m1	host	host	30.06798462	26.26702179	25.24419865	25.41138075	27.67235251	24.99412272	24.21449154	24.43685242	26.74764645	2.258436549	25.3294548	1.595984478	-0.08	0	F:GO:0003779; C:GO:0005856	swissprot	Radixin	P35241	Probably plays a crucial role in the binding of the barbed end of actin filaments to the plasma membrane.
66	1_2_9574_m1	host	host	20.72619153	21.22162948	23.63285479	19.36256763	20.68673316	19.82351622	18.66404058	15.62070304	21.23581086	1.780896103	18.69874825	2.21304872	-0.18	6.78E-76	F:GO:0003746; P:GO:0006452; F:GO:0043022; P:GO:0045901; P:GO:0045905	swissprot	Eukaryotic translation initiation factor 5A-1 (eIF-5A-1) (eIF-5A1) (Eukaryotic initiation factor 5A isoform 1) (eIF-5A) (eIF-4D)	P10160	mRNA-binding protein involved in translation elongation. Has an important function at the level of mRNA turnover, probably acting downstream of decapping. Involved in actin dynamics and cell cycle progression, mRNA decay and probably in a pathway involved in stress response and maintenance of cell wall integrity. With syntenin SDCBP, functions as a regulator of p53/TP53 and p53/TP53-dependent apo…
69	1_2_12883_m1	host	host	38.53672027	40.84902402	25.56378657	42.9083794	35.30318407	41.15550894	18.39023007	47.02943967	36.96447756	7.807418961	35.46959069	12.35168039	-0.06	0	F:GO:0005093; P:GO:0007264; P:GO:0015031	swissprot	Rab GDP dissociation inhibitor beta (Rab GDI beta) (Guanosine diphosphate dissociation inhibitor 2) (GDI-2)	P50395	Regulates the GDP/GTP exchange reaction of most Rab proteins by inhibiting the dissociation of GDP from them, and the subsequent binding of GTP to them.
71	1_2_17593_m1	host	host	6.717149438	2.853783038	23.9524427	3.323664403	5.045544672	4.568093845	22.4516108	0	9.211759896	9.976712038	8.01631233	9.888626068	-0.2	6.92E-126	NA	nr	uncharacterized protein LOC114971996	XP0292083661	NA
72	1_2_9573_m1	host	host	25.39526431	23.43483857	24.59429939	20.26034115	24.99888908	27.61790608	21.87998624	25.81608338	23.42118585	2.255682213	25.0782162	2.396486339	0.1	4.76E-154	C:GO:0000015; F:GO:0000287; F:GO:0004634; P:GO:0006096	swissprot	Alpha-enolase (EC 4.2.1.11) (2-phospho-D-glycerate hydro-lyase) (Phosphopyruvate hydratase)	Q9W7L1	NA
73	1_2_7139_m1	host	host	5.547601532	0	23.62749307	1.209762625	30.79345114	13.73418768	22.73742308	31.50033776	7.596214307	10.94970243	24.69134991	8.316152738	1.7	1.81E-46	F:GO:0008953; F:GO:0016787; F:GO:0045302; P:GO:0046677	swissprot	Penicillin acylase (EC 3.5.1.11) (Penicillin V amidase) (PVA)	P12256	The enzyme catalyzes the conversion of penicillin to 6-aminopenicillanate The precursor, furthermore, acts as a self-processing peptidase that cleaves off the propeptide. All peptidase activity is lost on conversion to the mature peptidase.
74	1_2_6784_m1	host	host	30.65002292	35.78923184	24.26934976	33.56773002	28.22379289	31.41680861	23.3570547	31.14980495	31.06908363	4.997833715	28.53686529	3.743882975	-0.12	1.48E-126	F:GO:0005515	swissprot	Lethal(2) giant larvae protein homolog 1 (LLGL) (DLG4) (Hugl-1) (Human homolog to the D-lgl gene protein)	Q15334	Cortical cytoskeleton protein found in a complex involved in maintaining cell polarity and epithelial integrity. Involved in the regulation of mitotic spindle orientation, proliferation, differentiation and tissue organization of neuroepithelial cells. Involved in axonogenesis through RAB10 activation thereby regulating vesicular membrane trafficking toward the axonal plasma membrane. {ECO:000026…
75	1_2_4030_m1	host	host	57.21848268	51.31769512	22.97759381	49.92498799	52.67124159	52.49240422	22.16579852	105.8624935	45.3596899	15.25263873	58.29798445	34.80077764	0.36	1.14E-150	F:GO:0000049; F:GO:0004831; F:GO:0005524; P:GO:0006437	swissprot	Tyrosine--tRNA ligase, cytoplasmic (EC 6.1.1.1) (Tyrosyl-tRNA synthetase) (TyrRS)	Q6DIJ1	Catalyzes the attachment of tyrosine to tRNA(Tyr) in a two-step reaction: tyrosine is first activated by ATP to form Tyr-AMP and then transferred to the acceptor end of tRNA(Tyr). {ECO:0000250}.
77	1_2_21040_m1	host	host	23.05799227	24.70878654	23.62213135	25.71063859	20.18217869	20.8790108	17.49678794	22.0518236	24.27488719	1.177083144	20.15245026	1.931228923	-0.27	5.88E-149	F:GO:0005515	swissprot	Coronin-6 (Coronin-like protein E) (Clipin-E)	Q6QEF8	NA
78	1_2_17116_m1	host	host	15.18223754	24.69438666	24.2666689	21.47646941	15.64118848	19.28081586	27.09661786	21.67839051	21.40494063	4.386991906	20.92425318	4.805499198	-0.03	0	F:GO:0005524; P:GO:0006813; F:GO:0008556; C:GO:0016021	swissprot	Sodium/potassium-transporting ATPase subunit alpha (Na(+)/K(+) ATPase alpha subunit) (EC 7.2.2.13) (Sodium pump subunit alpha)	P13607	This is the catalytic component of the active enzyme, which catalyzes the hydrolysis of ATP coupled with the exchange of sodium and potassium ions across the plasma membrane. This action creates the electrochemical gradient of sodium and potassium ions, providing the energy for active transport of various nutrients. {ECO:0000269|PubMed:12598616, ECO:0000269|PubMed:2540956, ECO:0000269|PubMed:9648…
79	1_2_9511_m1	host	host	16.05711876	14.88788933	22.33305626	15.12203281	13.3785077	12.79831768	24.51230558	18.35626467	17.10002429	3.525065812	17.26134891	5.439678814	0.01	1.49E-48	P:GO:0006937; F:GO:0042803	swissprot	Tropomyosin	Q8WR63	Tropomyosin, in association with the troponin complex, plays a central role in the calcium dependent regulation of muscle contraction. {ECO:0000250}.
80	1_2_17652_m1	host	host	33.57662834	37.05597987	22.00810663	34.48460044	29.24853046	35.24561727	22.47561433	16.20726725	31.78132882	6.680034767	25.79425733	8.249928844	-0.3	0	F:GO:0004450; P:GO:0006102; P:GO:0055114	swissprot	Isocitrate dehydrogenase [NADP], mitochondrial (IDH) (EC 1.1.1.42) (ICD-M) (IDP) (NADP(+)-specific ICDH) (Oxalosuccinate decarboxylase)	Q04467	Plays a role in intermediary metabolism and energy production. It may tightly associate or interact with the pyruvate dehydrogenase complex.
81	1_2_6673_m1	host	host	31.8213946	27.86845667	22.00810663	28.41669042	27.2771985	27.07520572	16.92516338	33.55773405	27.52866208	4.07464271	26.20882541	6.881978273	-0.07	0	F:GO:0003868; P:GO:0009072; P:GO:0055114	swissprot	4-hydroxyphenylpyruvate dioxygenase (EC 1.13.11.27) (4-hydroxyphenylpyruvic acid oxidase) (4HPPD) (HPD) (HPPDase)	Q5BKL0	Key enzyme in the degradation of tyrosine. {ECO:0000250}.
82	1_2_16149_m1	host	host	22.77244443	23.74792561	20.71903154	19.05057853	19.38627539	18.90479417	15.75791073	14.2185718	21.57249502	2.102446156	17.06688803	2.488894243	-0.34	4.24E-73	F:GO:0004252; P:GO:0006508	swissprot	Transmembrane protease serine 9 (EC 3.4.21.-) (Polyserase-I) (Polyserine protease 1) (Polyserase-1) [Cleaved into: Serase-1; Serase-2; Serase-3]	P69526	Serase-1 and serase-2 are serine proteases that hydrolyze the peptides N-t-Boc-Gln-Ala-Arg-AMC and N-t-Boc-Gln-Gly-Arg-AMC. In contrast, N-t-Boc-Ala-Phe-Lys-AMC and N-t-Boc-Ala-Pro-Ala-AMC are not significantly hydrolyzed (By similarity). {ECO:0000250}.
83	1_2_22852_m1	host	host	27.14867428	27.54096976	22.64996331	23.87689776	25.01451772	26.72909018	22.4516108	28.17821192	25.30412628	2.414359016	25.59335766	2.461502854	0.02	4.09E-128	F:GO:0003924; F:GO:0005525	swissprot	Ras-related protein Rab-1A	Q6NYB7	The small GTPases Rab are key regulators of intracellular membrane trafficking, from the formation of transport vesicles to their fusion with membranes. Rabs cycle between an inactive GDP-bound form and an active GTP-bound form that is able to recruit to membranes different sets of downstream effectors directly responsible for vesicle formation, movement, tethering and fusion. RAB1A regulates ves…
84	1_2_9073_m1	host	host	28.31822219	25.32056074	22.64996331	23.59673682	21.89341909	24.45142236	18.93785109	20.97732489	24.97137076	2.490107035	21.56500436	2.286669086	-0.21	0	F:GO:0005515; P:GO:0007165	swissprot	Ankyrin-3 (ANK-3) (Ankyrin-G)	G5E8K5	Membrane-cytoskeleton linker. May participate in the maintenance/targeting of ion channels and cell adhesion molecules at the nodes of Ranvier and axonal initial segments (By similarity). In skeletal muscle, required for costamere localization of DMD and betaDAG1. Regulates KCNA1 channel activity in function of dietary Mg(2+) levels, and thereby contributes to the regulation of renal Mg(2+) reabs…
85	1_2_6739_m1	host	host	19.55481986	19.96208139	21.03861945	24.81286507	14.6945941	17.75958117	20.14110904	10.10377921	21.34209644	2.397021228	15.67476588	4.331716565	-0.45	0	P:GO:0007520; C:GO:0016021	swissprot	Myoferlin (Fer-1-like protein 3)	Q9NZM1	Calcium/phospholipid-binding protein that plays a role in the plasmalemma repair mechanism of endothelial cells that permits rapid resealing of membranes disrupted by mechanical stress. Involved in endocytic recycling. Implicated in VEGF signal transduction by regulating the levels of the receptor KDR (By similarity). {ECO:0000250}.
86	1_2_1158_m1	host	host	14.30553255	19.64899435	22.32769454	18.43933158	9.326443325	10.47798552	20.10510374	3.063194159	18.68038826	3.338588107	10.74318169	7.040484585	-0.8	6.08E-26	C:GO:0005576	swissprot	Insoluble matrix shell protein 1 (IMSP1) (Fragment)	P86982	NA
87	1_2_21851_m1	host	host	14.30188501	18.68813342	21.68047614	15.42129065	13.14967342	15.16570394	19.85529676	15.22436966	17.52294631	3.338408185	15.84876095	2.839825937	-0.14	4.16E-21	F:GO:0005515	swissprot	Na(+)/H(+) exchange regulatory cofactor NHE-RF2 (PDZ domain-containing protein NHERF-2) (Sodium-hydrogen exchanger regulatory factor 2) (Solute carrier family 9 isoform A3 regulatory factor 2)	Q8SQG9	Scaffold protein that connects plasma membrane proteins with members of the ezrin/moesin/radixin family and thereby helps to link them to the actin cytoskeleton and to regulate their surface expression. Necessary for cAMP-mediated phosphorylation and inhibition of SLC9A3. May also act as scaffold protein in the nucleus (By similarity). {ECO:0000250}.
88	1_2_8421_m1	host	host	13.13598465	12.98056734	21.68047614	13.60664671	10.07546071	11.14031046	15.48410022	8.816149384	15.35091871	4.228091788	11.37900519	2.89690861	-0.43	1.85E-18	F:GO:0003676	swissprot	RNA-binding protein 3 (RNA-binding motif protein 3)	Q925G0	Cold-inducible mRNA binding protein that enhances global protein synthesis at both physiological and mild hypothermic temperatures. Reduces the relative abundance of microRNAs, when overexpressed (By similarity). Enhances phosphorylation of translation initiation factors and active polysome formation. {ECO:0000250, ECO:0000269|PubMed:17403028}.
89	1_2_23637_m1	host	host	25.39708808	19.30710756	20.38872019	17.5288268	25.96111211	19.50730682	21.89198801	19.62099421	20.65543566	3.373824558	21.74535029	3.017497727	0.07	5.47E-42	F:GO:0005515	swissprot	Transgelin-2	Q5XFX0	NA
90	1_2_1565_m1	host	host	16.05164745	21.20002967	19.74418264	21.47646941	16.37457723	20.10981947	19.843295	22.31075528	19.61808229	2.496098219	19.65961174	2.453327017	0	0	P:GO:0071205	swissprot	EGF and laminin G domain-containing protein (Fragment)	B8UU78	NA
91	1_2_8949_m1	host	host	16.34631414	14.87348945	20.06645141	15.72691412	14.40324527	15.16570394	20.68873006	15.94833557	16.75329228	2.289815528	16.55150371	2.829364418	-0.02	0	P:GO:0001765; P:GO:0001819; F:GO:0005198; F:GO:0005515; C:GO:0005768; C:GO:0005815; C:GO:0005911; P:GO:0007275; P:GO:0009966; P:GO:0010647; C:GO:0016600; P:GO:0022409; P:GO:0023056; P:GO:0030100; P:GO:0031323; P:GO:0044093; C:GO:0045177; P:GO:0051094; P:GO:0051130; P:GO:0051171; P:GO:0060255; P:GO:0065008; P:GO:0072657; P:GO:0080090; C:GO:0120025	swissprot	Flotillin-1	O61491	May act as a scaffolding protein within caveolar membranes, functionally participating in formation of caveolae or caveolae-like vesicles. {ECO:0000250}.
92	1_2_16768_m1	host	host	9.923831388	15.8559502	19.41923301	10.89422926	20.16655005	21.16531405	41.3894619	26.54004928	14.02331096	4.437395123	27.31534382	9.791322685	0.96	0	P:GO:0007098; C:GO:0035253	swissprot	Rootletin (Ciliary rootlet coiled-coil protein)	Q8CJ40	Major structural component of the ciliary rootlet, a cytoskeletal-like structure in ciliated cells which originates from the basal body at the proximal end of a cilium and extends proximally toward the cell nucleus (PubMed:12427867). Furthermore, is required for the correct positioning of the cilium basal body relative to the cell nucleus, to allow for ciliogenesis (By similarity). Contributes to…
93	1_2_1280_m1	host	host	16.93382375	8.233862199	20.38603933	8.786693109	11.62038138	6.798707575	14.88847213	9.540115286	13.58510459	6.031229315	10.71191909	3.413465861	-0.34	8.28E-66	P:GO:0001666; C:GO:0005604; C:GO:0005615; C:GO:0005886; P:GO:0006826; P:GO:0006953; F:GO:0008199; P:GO:0010288; C:GO:0031225; P:GO:0031643; P:GO:0051128; C:GO:0051286; P:GO:0055072; P:GO:0070447; P:GO:0071320; P:GO:0071372	swissprot	Serotransferrin	O93429	Transferrins are iron binding transport proteins which can bind two Fe(3+) ions in association with the binding of an anion, usually bicarbonate.
94	1_2_9018_m1	host	host	26.56663598	29.43389187	21.35016478	27.21965906	30.22638212	29.50240427	22.77342838	40.38518799	26.14258792	3.422469878	30.72185069	7.263838371	0.23	0	F:GO:0016853; P:GO:0045454	swissprot	Protein disulfide-isomerase A6 (EC 5.3.4.1) (Calcium-binding protein 1) (CaBP1) (Protein disulfide isomerase P5) (Thioredoxin domain-containing protein 7)	Q63081	May function as a chaperone that inhibits aggregation of misfolded proteins. Negatively regulates the unfolded protein response (UPR) through binding to UPR sensors such as ERN1, which in turn inactivates ERN1 signaling. May also regulate the UPR via the EIF2AK3 UPR sensor. Plays a role in platelet aggregation and activation by agonists such as convulxin, collagen and thrombin. {ECO:0000250|UniPr…
95	1_2_13416_m1	host	host	17.22484289	21.84780356	19.41655215	20.26034115	18.40842373	21.61829598	22.73742308	22.24205443	19.68738494	1.926408676	21.25154931	1.949939094	0.11	1.48E-43	F:GO:0008953; F:GO:0016787; F:GO:0045302; P:GO:0046677	swissprot	Choloylglycine hydrolase (EC 3.5.1.24) (Bile salt hydrolase) (Conjugated bile acid hydrolase) (CBAH)	P54965	The enzyme catalyzes the degradation of conjugated bile acids in the mammalian gut.
96	1_2_14209_m1	host	host	12.84314173	33.2413359	19.73882092	51.7141694	19.18869839	41.75802159	14.87647036	18.96572916	29.38436699	17.12838752	23.69722988	12.202622	-0.31	2.15E-55	C:GO:0005576	swissprot	Uncharacterized skeletal organic matrix protein 5 (Uncharacterized SOMP-5)	B8VIU6	NA
98	1_2_8184_m1	host	host	15.76427584	18.99402052	19.09428338	20.26034115	15.16789129	18.22532129	15.19828794	11.17827792	18.52823022	1.930201102	14.94244461	2.890358232	-0.31	0	F:GO:0016620; P:GO:0055114	swissprot	Retinal dehydrogenase 1 (RALDH 1) (RalDH1) (EC 1.2.1.-) (EC 1.2.1.36) (Aldehyde dehydrogenase, cytosolic)	P27463	Can convert/oxidize retinaldehyde to retinoic acid. Binds free retinal and cellular retinol-binding protein-bound retinal (By similarity). May have a broader specificity and oxidize other aldehydes in vivo (By similarity). {ECO:0000250|UniProtKB:P00352, ECO:0000250|UniProtKB:P51647}.
99	1_2_1190_m1	host	host	10.21667431	14.55320247	17.80520829	15.72054849	10.84010673	8.743018053	17.22297742	10.4772123	14.57390839	3.201145636	11.82082863	3.715878085	-0.3	1.74E-123	NA	nr	uncharacterized protein LOC114964718 isoform X1	XP0291999671	NA
100	1_2_14559_m1	host	host	18.39074326	18.98682058	18.44706497	20.55323336	17.2017378	19.22100357	15.19828794	21.70129079	19.09446554	1.008950533	18.33058003	2.783288441	-0.06	1.47E-120	F:GO:0000287; F:GO:0004427; C:GO:0005737; P:GO:0006796	swissprot	Inorganic pyrophosphatase (EC 3.6.1.1) (Nucleosome-remodeling factor 38 kDa subunit) (Pyrophosphate phospho-hydrolase) (PPase)	O77460	Component of NURF (nucleosome remodeling factor), a complex which catalyzes ATP-dependent nucleosome sliding and facilitates transcription of chromatin. NURF is required for homeotic gene expression, proper larval blood cell development, normal male X chromosome morphology, ecdysteroid signaling and metamorphosis. Nurf-38 may have adapted to deliver pyrophosphatase to chromatin to assist in repli…
102	1_2_16317_m1	host	host	28.31822219	29.09920501	17.15530902	27.2069278	28.4682558	30.04510463	20.98654411	27.7131777	25.444916	5.580680545	26.80327056	3.997661884	0.08	0	P:GO:0006189	swissprot	Multifunctional protein ADE2 [Includes: Phosphoribosylaminoimidazole-succinocarboxamide synthase (EC 6.3.2.6) (SAICAR synthetase); Phosphoribosylaminoimidazole carboxylase (EC 4.1.1.21) (AIR carboxylase) (AIRC)]	P38024	NA
103	1_2_3970_m1	host	host	22.48324905	11.40073228	18.44438411	12.08489499	22.67369375	12.6786931	17.73459315	22.26495472	16.10331511	5.305536313	18.83798368	4.676577569	0.23	8.25E-177	F:GO:0004563; P:GO:0005975	swissprot	Beta-hexosaminidase subunit beta (EC 3.2.1.52) (Beta-N-acetylhexosaminidase subunit beta) (Hexosaminidase subunit B) (N-acetyl-beta-glucosaminidase subunit beta)	P49614	Responsible for the degradation of GM2 gangliosides, and a variety of other molecules containing terminal N-acetyl hexosamines, in the brain and other tissues.
105	1_2_22187_m1	host	host	28.31822219	24.06101264	16.83035939	27.83727163	21.71147073	26.78890247	8.468582573	23.03472118	24.26171646	5.307390554	20.00091924	7.983346123	-0.28	0	F:GO:0003676; F:GO:0004813; F:GO:0005524; C:GO:0005737; P:GO:0006419	swissprot	Alanine--tRNA ligase, cytoplasmic (EC 6.1.1.7) (Alanyl-tRNA synthetase) (AlaRS) (Protein sticky) (Sti)	Q8BGQ7	Catalyzes the attachment of alanine to tRNA(Ala) in a two-step reaction: alanine is first activated by ATP to form Ala-AMP and then transferred to the acceptor end of tRNA(Ala) (PubMed:16906134, PubMed:20010690, PubMed:25422440, PubMed:27622773). Also edits incorrectly charged tRNA(Ala) via its editing domain (PubMed:16906134, PubMed:20010690, PubMed:25422440, PubMed:29769718). {ECO:0000255|HAMAP…
106	1_2_21214_m1	host	host	16.6428046	19.32150744	17.47489693	18.46479411	15.38109693	18.87488803	21.86798448	21.04602574	17.97600077	1.165879383	19.29249879	2.897208227	0.1	0	F:GO:0003924; F:GO:0005525; F:GO:0016491; P:GO:0055114	swissprot	Succinate-semialdehyde dehydrogenase, mitochondrial (EC 1.2.1.24) (Aldehyde dehydrogenase family 5 member A1) (NAD(+)-dependent succinic semialdehyde dehydrogenase)	P51650	Catalyzes one step in the degradation of the inhibitory neurotransmitter gamma-aminobutyric acid (GABA). {ECO:0000250}.
107	1_2_19930_m1	host	host	17.22484289	18.04755947	18.44170325	16.93667675	17.93512654	18.01597827	20.39091602	10.50011259	17.66269559	0.700902152	16.71053336	4.294118365	-0.08	0	F:GO:0005524; C:GO:0005681; C:GO:0005730; C:GO:0005739; C:GO:0005829; C:GO:0005886; P:GO:0006397; P:GO:0008340; P:GO:0008380; P:GO:0016192; F:GO:0031072; P:GO:0034605; P:GO:0034620; P:GO:0042026; C:GO:0042470; P:GO:0042594; F:GO:0042623; F:GO:0044183; F:GO:0051082; P:GO:0051085; F:GO:0051787	swissprot	Heat shock protein 70 A2	P41826	NA
108	1_2_6937_m1	host	host	20.43699615	27.22788272	17.47221607	29.034303	21.92467637	28.25032488	15.48410022	26.09791534	23.54284949	5.484354917	22.9392542	5.621189109	-0.04	0	F:GO:0005509; F:GO:0051015; P:GO:0051017	swissprot	Plastin-3 (T-plastin)	Q63598	Actin-bundling protein.
111	1_2_6102_m1	host	host	18.68358618	18.68093348	16.18314098	17.5288268	16.09885704	15.57163177	15.74590897	18.66099692	17.76912186	1.188938249	16.51934867	1.444512226	-0.11	9.26E-75	F:GO:0019904	swissprot	14-3-3 protein beta/alpha (Prepronerve growth factor RNH-1) (Protein kinase C inhibitor protein 1) (KCIP-1) [Cleaved into: 14-3-3 protein beta/alpha, N-terminally processed]	P35213	Adapter protein implicated in the regulation of a large spectrum of both general and specialized signaling pathways. Binds to a large number of partners, usually by recognition of a phosphoserine or phosphothreonine motif. Binding generally results in the modulation of the activity of the binding partner. Negative regulator of osteogenesis. Blocks the nuclear translocation of the phosphorylated f…
112	1_2_10999_m1	host	host	17.51586204	13.61394136	17.1499473	16.03890323	14.87654246	13.79399997	14.03103529	12.86224112	16.07966348	1.759698908	13.89095471	0.828383497	-0.21	9.95E-49	F:GO:0005509	swissprot	Fibrillin-2 [Cleaved into: Fibrillin-2 C-terminal peptide]	Q61555	Fibrillin-2: Fibrillins are structural components of 10-12 nm extracellular calcium-binding microfibrils, which occur either in association with elastin or in elastin-free bundles. Fibrillin-2-containing microfibrils regulate the early process of elastic fiber assembly. Regulates osteoblast maturation by controlling TGF-beta bioavailability and calibrating TGF-beta and BMP levels, respectively (P…
114	1_2_6632_m1	host	host	15.17859	14.88788933	15.53592258	13.30738887	13.3785077	13.28120575	13.69721595	10.14957978	14.7274477	0.983102164	12.62662729	1.6608955	-0.22	6.66E-82	F:GO:0004550; P:GO:0006165; P:GO:0006183; P:GO:0006228; P:GO:0006241	swissprot	Nucleoside diphosphate kinase B (NDK B) (NDP kinase B) (EC 2.7.4.6) (Histidine protein kinase NDKB) (EC 2.7.13.3) (P18)	P19804	Major role in the synthesis of nucleoside triphosphates other than ATP. The ATP gamma phosphate is transferred to the NDP beta phosphate via a ping-pong mechanism, using a phosphorylated active-site intermediate (By similarity). Negatively regulates Rho activity by interacting with AKAP13/LBC. Acts as a transcriptional activator of the MYC gene; binds DNA non-specifically. Binds to both single-st…
115	1_2_18777_m1	host	host	11.09155552	12.66028037	16.5027289	9.378843158	11.60475275	12.1060866	16.62734933	11.90224383	12.40835199	3.040793035	13.06010813	2.387053688	0.07	7.13E-162	NA	nr	vicilin-like seed storage protein At2g18540 isoform X2	XP0292096521	NA
116	1_2_25277_m1	host	host	25.68810723	23.75512554	14.88870417	28.14926074	23.69843132	24.36170392	8.754394851	20.69549293	23.12029942	5.774837757	19.37750576	7.259481262	-0.25	6.51E-09	F:GO:0003779; C:GO:0015629; P:GO:0030042	swissprot	Cofilin-2	Q5U4Y2	Controls reversibly actin polymerization and depolymerization in a pH-sensitive manner. It has the ability to bind G- and F-actin in a 1:1 ratio of cofilin to actin. It is the major component of intranuclear and cytoplasmic actin rods (By similarity). {ECO:0000250}.
117	1_2_2237_m1	host	host	23.06163981	20.89414257	16.17777926	18.13370811	25.71664919	22.41739344	19.21166161	14.28727265	19.56681744	3.028473624	20.40824422	4.868742031	0.06	0	P:GO:0007155; F:GO:0051015	swissprot	Vinculin	O46037	Involved in cell adhesion. May be involved in the attachment of the actin-based microfilaments to the plasma membrane. {ECO:0000250|UniProtKB:P12003}.
118	1_2_6698_m1	host	host	19.26744825	22.48837751	15.21097295	17.22956896	18.83483502	17.05020213	16.05572478	17.28176596	18.54909192	3.104737559	17.30563197	1.149861431	-0.1	0	F:GO:0003857; P:GO:0006631; P:GO:0055114	swissprot	Trifunctional enzyme subunit alpha, mitochondrial (78 kDa gastrin-binding protein) (Monolysocardiolipin acyltransferase) (EC 2.3.1.-) (TP-alpha) [Includes: Long-chain enoyl-CoA hydratase (EC 4.2.1.17); Long chain 3-hydroxyacyl-CoA dehydrogenase (EC 1.1.1.211)]	P40939	Mitochondrial trifunctional enzyme catalyzes the last three of the four reactions of the mitochondrial beta-oxidation pathway (PubMed:8135828, PubMed:1550553, PubMed:29915090, PubMed:30850536). The mitochondrial beta-oxidation pathway is the major energy-producing process in tissues and is performed through four consecutive reactions breaking down fatty acids into acetyl-CoA (PubMed:29915090). Am…
119	1_2_1666_m1	host	host	16.34631414	15.19377643	15.53324172	17.8408159	14.32510208	14.56319129	14.88847213	15.24726995	16.22853705	1.178626273	14.75600886	0.40072569	-0.14	8.02E-57	P:GO:0006869; P:GO:0061817	swissprot	Extended synaptotagmin-1 (E-Syt1) (Membrane-bound C2 domain-containing protein)	Q3U7R1	Binds glycerophospholipids in a barrel-like domain and may play a role in cellular lipid transport (By similarity). Binds calcium (via the C2 domains) and translocates to sites of contact between the endoplasmic reticulum and the cell membrane in response to increased cytosolic calcium levels. Helps tether the endoplasmic reticulum to the cell membrane and promotes the formation of appositions be…
121	1_2_7904_m1	host	host	7.593854426	19.95488145	15.21097295	32.66359087	9.830997792	24.93431043	0.59562809	13.16697337	18.85582492	10.51949383	12.13197742	10.05572491	-0.64	3.19E-28	F:GO:0005488; P:GO:0007155; C:GO:0062023; P:GO:2000026	swissprot	Mucin-like protein (Fragment)	B3EWY9	NA
122	1_2_8228_m1	host	host	11.97008428	14.57480229	14.88870417	14.4980546	12.35377013	14.68281587	13.42340544	12.58040916	13.98291134	1.352484246	13.26010015	1.054229986	-0.08	0	F:GO:0004474; P:GO:0006097	swissprot	Malate synthase (EC 2.3.3.9)	P95329	NA
123	1_2_11804_m1	host	host	13.42518003	12.98056734	14.24416663	15.12203281	10.871364	11.39670757	5.276640443	2.385028822	13.9429867	0.944322305	7.482435208	4.383889022	-0.9	8.22E-107	F:GO:0051015	swissprot	Gelsolin-like protein 2 (Actin-modulator) (EWAM-P2)	Q8MPM1	Calcium-regulated protein that binds to the plus (or barbed) ends of actin monomers or filaments, preventing monomer exchange (end-blocking or capping). Can promote the assembly of monomers into filaments (nucleation) as well as sever existing filaments. {ECO:0000269|Ref.2}.
124	1_2_13203_m1	host	host	7.590206886	11.70661938	15.53324172	9.970993208	6.314745159	8.140505404	16.62734933	5.44822298	11.2002653	3.345380433	9.132705719	5.120887265	-0.29	0	NA	nr	apical junction molecule-like	XP0292021471	NA
125	1_2_5278_m1	host	host	14.59837547	14.24731538	15.20829209	13.00813103	14.15878236	11.11040431	15.72190543	14.96543798	14.26552849	0.927536234	13.98913252	2.022501049	-0.03	2.47E-136	F:GO:0003735; C:GO:0005840; P:GO:0006412	swissprot	60S ribosomal protein L4-B (L1B)	P02385	NA
126	1_2_22357_m1	host	host	18.98007664	14.58200223	13.919217	12.08489499	14.63207955	14.39651262	10.45726676	10.50011259	14.89154771	2.923161173	12.49649288	2.332007925	-0.25	0	F:GO:0016620; P:GO:0055114	swissprot	Aldehyde dehydrogenase, mitochondrial (EC 1.2.1.3) (ALDH class 2) (ALDH-E2) (ALDHI)	P20000	NA
127	1_2_16189_m1	host	host	11.67359382	12.33999339	15.53056086	13.29465761	10.85573536	10.8540072	8.742393085	10.19538034	13.20970142	1.68420354	10.161879	0.996082445	-0.38	1.86E-138	F:GO:0005515	swissprot	Heterogeneous nuclear ribonucleoprotein U-like protein 1	Q8VDM6	Acts as a basic transcriptional regulator. Represses basic transcription driven by several virus and cellular promoters. When associated with BRD7, activates transcription of glucocorticoid-responsive promoter in the absence of ligand-stimulation. Plays also a role in mRNA processing and transport. Binds avidly to poly(G) and poly(C) RNA homopolymers in vitro (By similarity). {ECO:0000250}.
128	1_2_7394_m1	host	host	16.34813791	13.30085432	15.53056086	11.4863793	12.33814149	12.45220214	9.647836986	9.776146684	14.1664831	2.202467961	11.05358183	1.55071934	-0.36	1.40E-124	C:GO:0008290; P:GO:0051016	swissprot	F-actin-capping protein subunit alpha	Q9W2N0	F-actin-capping proteins bind in a Ca(2+)-independent manner to the fast growing ends of actin filaments (barbed end) thereby blocking the exchange of subunits at these ends. Unlike other capping proteins (such as gelsolin and severin), these proteins do not sever actin filaments (By similarity). {ECO:0000250}.
129	1_2_3558_m1	host	host	9.052597711	9.194723131	15.20829209	9.678100999	12.15619312	8.337090222	17.80660375	11.48301017	10.78342848	2.962033458	12.44572432	3.942526653	0.21	3.35E-102	C:GO:0005637; C:GO:0005638; C:GO:0005654; C:GO:0005737; P:GO:0006915; C:GO:0016363; P:GO:0022008; P:GO:0042493; F:GO:0043274; P:GO:0046677; P:GO:0050794; P:GO:0071386; P:GO:1904609; F:GO:1990837	swissprot	Lamin-B1	P20700	Lamins are components of the nuclear lamina, a fibrous layer on the nucleoplasmic side of the inner nuclear membrane, which is thought to provide a framework for the nuclear envelope and may also interact with chromatin.
130	1_2_5094_m1	host	host	13.13780842	10.14118418	14.88602331	9.066854055	11.57349547	10.02500359	13.44740897	8.137984047	11.80796749	2.679227127	10.79597302	2.257871638	-0.13	1.62E-46	F:GO:0003735; C:GO:0005840; P:GO:0006412	swissprot	60S ribosomal protein L6	Q2YGT9	Component of the large ribosomal subunit. {ECO:0000269|PubMed:24930395}.
131	1_2_8266_m1	host	host	8.177716494	8.874436154	14.88602331	9.970993208	10.56438654	9.73870034	14.9004739	13.28147478	10.47729229	3.030425968	12.12125889	2.392388885	0.21	0	P:GO:0001765; C:GO:0001931; F:GO:0002020; C:GO:0002080; F:GO:0005198; C:GO:0005768; C:GO:0005913; P:GO:0010629; C:GO:0016323; C:GO:0016324; C:GO:0016600; C:GO:0030027; C:GO:0030139; C:GO:0030864; C:GO:0032839; P:GO:0035011; F:GO:0035255; P:GO:0035593; C:GO:0044291; P:GO:0044860; P:GO:0045661; F:GO:0046982; C:GO:0048471; P:GO:0050821; P:GO:0051092; P:GO:0061357; P:GO:0072659; P:GO:0098937; C:GO:00…	swissprot	Flotillin-2	O61492	May play a role in axon growth and regeneration. May be involved in epidermal cell adhesion and epidermal structure and function.
132	1_2_6942_m1	host	host	21.3100536	18.70973324	15.20561123	20.86522246	15.15226265	17.68262092	13.39940191	22.94312005	19.02265513	2.786574386	17.29435138	4.156060486	-0.14	1.03E-100	NA	nr	uncharacterized protein LOC114958439	XP0291920401	NA
133	1_2_16136_m1	host	host	15.76427584	13.96302809	15.20561123	14.50442024	13.63859925	16.31091695	14.29284404	8.092183482	14.85933385	0.789125192	13.08363593	3.516632332	-0.18	0	F:GO:0005515	swissprot	WD repeat-containing protein 1 (Actin-interacting protein 1) (AIP1)	Q6DIF4	Induces disassembly of actin filaments in conjunction with ADF/cofilin family proteins. Doesn't sever actin filaments alone, but caps the barbed ends of filaments severed by cofilin, which blocks annealing and depolymerization and allows more extensive severing by cofilin (By similarity). {ECO:0000250|UniProtKB:Q9W7F2}.
134	1_2_17352_m1	host	host	12.55577012	16.7736115	12.94972982	21.48283504	10.62690109	9.798512629	6.717703602	14.63780546	15.94048662	4.155825433	10.44523069	3.26207448	-0.61	4.81E-07	P:GO:0009987; C:GO:0120025	swissprot	Netrin receptor UNC5C (Protein unc-5 homolog 3) (Protein unc-5 homolog C)	Q761X5	Receptor for netrin required for axon guidance (By similarity). Mediates axon repulsion of neuronal growth cones in the developing nervous system upon ligand binding (By similarity). NTN1/Netrin-1 binding might cause dissociation of UNC5C from polymerized TUBB3 in microtubules and thereby lead to increased microtubule dynamics and axon repulsion (By similarity). Axon repulsion in growth cones may…
136	1_2_7306_m1	host	host	10.21667431	11.08764524	13.27199859	9.678100999	8.577425942	9.285718413	13.14959493	12.55750888	11.06360478	1.582665803	10.89256204	2.295506264	-0.02	3.19E-40	F:GO:0003729	swissprot	Heterogeneous nuclear ribonucleoproteins A1 homolog (hnRNP A1) (Helix-destabilizing protein) (Single-strand-binding protein) (hnRNP core protein A1)	P17130	This protein is a component of ribonucleosomes.
137	1_2_15746_m1	host	host	9.34361686	13.30085432	14.56107368	9.372477527	12.84269596	8.683205764	14.87647036	15.83383415	11.6445056	2.689861274	13.05905156	3.172657442	0.17	9.38E-80	C:GO:0000786; F:GO:0003677; F:GO:0046982	swissprot	Histone H2A.V (H2A.F/Z) (Fragment)	P08991	Variant histone H2A which replaces conventional H2A in a subset of nucleosomes. Nucleosomes wrap and compact DNA into chromatin, limiting DNA accessibility to the cellular machineries which require DNA as a template. Histones thereby play a central role in transcription regulation, DNA repair, DNA replication and chromosomal stability. DNA accessibility is regulated via a complex set of post-tran…
138	1_2_8379_m1	host	host	14.00721832	14.55320247	13.91385528	13.3137545	10.94950719	14.59309744	13.67321242	10.82774511	13.94700765	0.507676444	12.51089054	1.911149237	-0.16	5.28E-100	C:GO:0005856	swissprot	Band 4.1-like protein 3 (4.1B) (Differentially expressed in adenocarcinoma of the lung protein 1) (DAL-1) (DAL1P) (mDAL-1) [Cleaved into: Band 4.1-like protein 3, N-terminally processed]	Q9WV92	Tumor suppressor that inhibits cell proliferation and promotes apoptosis. Modulates the activity of protein arginine N-methyltransferases, including PRMT3 and PRMT5 (By similarity). {ECO:0000250}.
140	1_2_6817_m1	host	host	5.838620681	10.14838412	13.91385528	9.678100999	10.84010673	9.225906124	17.78260021	11.20117821	9.89474027	3.302355691	12.26244782	3.778977609	0.31	8.22E-94	C:GO:0000786; F:GO:0003677; F:GO:0046982	swissprot	Histone H3	P84239	Core component of nucleosome. Nucleosomes wrap and compact DNA into chromatin, limiting DNA accessibility to the cellular machineries which require DNA as a template. Histones thereby play a central role in transcription regulation, DNA repair, DNA replication and chromosomal stability. DNA accessibility is regulated via a complex set of post-translational modifications of histones, also called h…
141	1_2_11133_m1	host	host	14.30553255	12.99496722	13.5915865	12.70887319	11.8648443	15.16570394	9.909645731	5.028989323	13.40023987	0.706730071	10.49229582	4.239175699	-0.35	2.94E-136	F:GO:0003857; P:GO:0006631; P:GO:0055114; F:GO:0070403	swissprot	Hydroxyacyl-coenzyme A dehydrogenase, mitochondrial (HCDH) (EC 1.1.1.35) (Medium and short-chain L-3-hydroxyacyl-coenzyme A dehydrogenase) (Short-chain 3-hydroxyacyl-CoA dehydrogenase)	Q9WVK7	Plays an essential role in the mitochondrial beta-oxidation of short chain fatty acids. Exerts it highest activity toward 3-hydroxybutyryl-CoA.
142	1_2_10515_m1	host	host	12.55212258	13.6211413	13.91385528	14.81004371	10.09108934	14.62300358	9.921647498	7.063485335	13.72429072	0.930844102	10.42480644	3.124519955	-0.4	9.28E-14	F:GO:0005488; C:GO:0005576; C:GO:0005737; C:GO:0016021; C:GO:0042734; P:GO:0050804	swissprot	Collagen alpha-1(XXI) chain	Q96P44	NA
143	1_2_66_m1	host	host	7.008168587	10.76735826	12.62478019	8.468338374	11.31340392	12.19580503	16.6033458	14.26437236	9.717161352	2.480279653	13.59423178	2.356666338	0.48	9.04E-134	P:GO:0045454; F:GO:0051920; P:GO:0055114	swissprot	Peroxiredoxin-4 (EC 1.11.1.15) (Antioxidant enzyme AOE372) (Peroxiredoxin IV) (Prx-IV) (Thioredoxin peroxidase AO372) (Thioredoxin-dependent peroxide reductase A0372)	O08807	Thiol-specific peroxidase that catalyzes the reduction of hydrogen peroxide and organic hydroperoxides to water and alcohols, respectively. Plays a role in cell protection against oxidative stress by detoxifying peroxides and as sensor of hydrogen peroxide-mediated signaling events (PubMed:11229364). Regulates the activation of NF-kappa-B in the cytosol by a modulation of I-kappa-B-alpha phosphor…
145	1_2_8424_m1	host	host	5.256582383	5.3872791	14.23612405	4.539792659	4.280898653	4.085205774	13.42340544	5.074789888	7.354944548	4.60255518	6.716074938	4.491980081	-0.13	8.57E-20	F:GO:0003676	swissprot	Glycine-rich RNA-binding protein 4, mitochondrial (AtGR-RBP4) (AtRBG4) (Glycine-rich protein 4) (AtGRP4) (Mitochondrial RNA-binding protein 1b) (At-mRBP1b)	Q9LIS2	Possibly has a role in RNA transcription or processing during stress. Binds sequence non-specifically to RNAs and DNAs. {ECO:0000269|PubMed:16207746}.
146	1_2_6121_m1	host	host	16.05529499	16.4677244	12.9443681	16.62468765	18.57474346	17.27669309	12.54196507	21.30495742	15.52301878	1.735789954	17.42458976	3.66251298	0.17	0	F:GO:0004108; P:GO:0006101	swissprot	Citrate synthase, mitochondrial (EC 2.3.3.1) (Citrate (Si)-synthase)	Q6S9V6	NA
147	1_2_2109_m1	host	host	12.25927966	12.66028037	13.26663687	12.70250756	11.58912411	12.25561732	13.39940191	17.35046681	12.72217612	0.414298032	13.64865254	2.578614564	0.1	7.91E-120	C:GO:0016020	swissprot	Mechanosensory protein 2	Q27433	Positively regulates the activity of the putative mechanosensory transduction channel. May link the mechanosensory channel and the microtubule cytoskeleton of the touch receptor neurons. Required for the function of a set of six touch receptor neurons.
149	1_2_14239_m1	host	host	12.55394635	10.76015832	12.29983055	14.5171515	14.371988	16.82371117	11.10090191	12.51170831	12.53277168	1.542144753	13.70207735	2.474972732	0.13	8.81E-45	F:GO:0005515; C:GO:0005737; C:GO:0015630; P:GO:0016043; P:GO:0042127	swissprot	Protein NDRG1 (Differentiation-related gene 1 protein) (DRG-1) (N-myc downstream-regulated gene 1 protein) (Nickel-specific induction protein Cap43) (Reducing agents and tunicamycin-responsive protein) (RTP) (Rit42)	Q92597	Stress-responsive protein involved in hormone responses, cell growth, and differentiation. Acts as a tumor suppressor in many cell types. Necessary but not sufficient for p53/TP53-mediated caspase activation and apoptosis. Has a role in cell trafficking, notably of the Schwann cell, and is necessary for the maintenance and development of the peripheral nerve myelin sheath. Required for vesicular …
150	1_2_1122_m1	host	host	7.586559346	12.04130623	12.9443681	10.28934794	10.10671798	11.11040431	15.46009669	16.25306781	10.7153954	2.359201158	13.2325717	3.074617603	0.3	3.66E-135	P:GO:0006508; F:GO:0008234	swissprot	Cathepsin Z (EC 3.4.18.1)	P05689	Exhibits carboxy-monopeptidase as well as carboxy-dipeptidase activity (By similarity). Capable of producing kinin potentiating peptides (By similarity). {ECO:0000250|UniProtKB:Q9R1T3, ECO:0000250|UniProtKB:Q9UBR2}.
151	1_2_2580_m1	host	host	19.56393871	7.891975405	12.62209933	6.946586646	13.82054762	7.478180465	13.10158786	1.683963202	11.75615002	5.767008979	9.021069786	5.653885263	-0.38	0	F:GO:0005509; C:GO:0005856; P:GO:0007010; F:GO:0008017	swissprot	Microtubule-actin cross-linking factor 1, isoforms 1/2/3/5 (620 kDa actin-binding protein) (ABP620) (Actin cross-linking family protein 7) (Macrophin-1) (Trabeculin-alpha)	Q9UPN3	Isoform 2: F-actin-binding protein which plays a role in cross-linking actin to other cytoskeletal proteins and also binds to microtubules (PubMed:15265687, PubMed:20937854). Plays an important role in ERBB2-dependent stabilization of microtubules at the cell cortex (PubMed:20937854). Acts as a positive regulator of Wnt receptor signaling pathway and is involved in the translocation of AXIN1 and …
152	1_2_9207_m1	host	host	11.3807509	7.280201207	13.26663687	6.360802228	12.88958187	8.849884438	20.08110021	5.661354095	9.572097802	3.290696697	11.87048015	6.221738634	0.31	0	F:GO:0005509; P:GO:0007156; C:GO:0016020	swissprot	Protocadherin-like protein	B8V7Q1	NA
153	1_2_16110_m1	host	host	13.13780842	12.66748031	13.91117442	11.80473404	11.11582692	10.79419492	9.302015875	8.793249101	12.88029929	0.881503829	10.0013217	1.128308151	-0.36	2.38E-11	F:GO:0000166; F:GO:0005524; C:GO:0005737	swissprot	Universal stress protein Slr1101 (USP Slr1101)	P72745	NA
155	1_2_7666_m1	host	host	13.13780842	11.40793221	12.29983055	15.42129065	9.326443325	13.05471479	6.991514114	6.431120562	13.06671546	1.72131276	8.950948198	3.009474488	-0.55	0	F:GO:0004610; P:GO:0005975	swissprot	Phosphoacetylglucosamine mutase (PAGM) (EC 5.4.2.3) (Acetylglucosamine phosphomutase) (N-acetylglucosamine-phosphate mutase) (Phosphoglucomutase-3) (PGM 3)	O95394	Catalyzes the conversion of GlcNAc-6-P into GlcNAc-1-P during the synthesis of uridine diphosphate/UDP-GlcNAc, a sugar nucleotide critical to multiple glycosylation pathways including protein N- and O-glycosylation. {ECO:0000303|PubMed:24589341, ECO:0000303|PubMed:24698316, ECO:0000303|PubMed:24931394}.
156	1_2_5656_m1	host	host	11.67724136	13.28645444	12.9443681	16.0325376	7.797151286	11.33689528	10.19545801	6.75875309	13.48515038	1.833906776	9.022064415	2.110156769	-0.58	0	P:GO:0006520; F:GO:0016639; P:GO:0055114	swissprot	NADP-specific glutamate dehydrogenase (NADP-GDH) (EC 1.4.1.4)	P43793	Catalyzes the reversible oxidative deamination of glutamate to alpha-ketoglutarate and ammonia. {ECO:0000250}.
157	1_2_21495_m1	host	host	17.22301912	16.15463736	12.62209933	14.82277497	6.834928263	6.768801431	3.489756174	3.741359496	15.2056327	1.982564212	5.208711341	1.842678383	-1.55	2.48E-152	F:GO:0004356; P:GO:0006542	swissprot	Glutamine synthetase (GS) (EC 6.3.1.2) (Glutamate--ammonia ligase) (Palmitoyltransferase GLUL) (EC 2.3.1.225)	P15104	Glutamine synthetase that catalyzes the ATP-dependent conversion of glutamate and ammonia to glutamine (PubMed:30158707, PubMed:16267323). Its role depends on tissue localization: in the brain, it regulates the levels of toxic ammonia and converts neurotoxic glutamate to harmless glutamine, whereas in the liver, it is one of the enzymes responsible for the removal of ammonia (By similarity). Esse…
158	1_2_74_m1	host	host	12.25927966	6.333740153	14.23344319	4.189609768	10.61127245	10.05490974	15.7699125	7.1092859	9.254018192	4.761040723	10.88634515	3.600109094	0.23	9.75E-42	F:GO:0005515	swissprot	CD2-associated protein	F1LRS8	Seems to act as an adapter protein between membrane proteins and the actin cytoskeleton (By similarity). In collaboration with CBLC, modulates the rate of RET turnover and may act as regulatory checkpoint that limits the potency of GDNF on neuronal survival. Controls CBLC function, converting it from an inhibitor to a promoter of RET degradation (PubMed:18753381). May play a role in receptor clus…
160	1_2_803_m1	host	host	6.717149438	8.22666226	12.62209933	6.354436596	5.290007587	4.568093845	8.754394851	0	8.480086906	2.87789441	4.653124071	3.6002239	-0.87	4.86E-51	F:GO:0004089; F:GO:0008270	swissprot	Carbonic anhydrase 2 (EC 4.2.1.1) (Carbonate dehydratase II) (Carbonic anhydrase II) (CA-II)	P00920	Essential for bone resorption and osteoclast differentiation. Reversible hydration of carbon dioxide. Contributes to intracellular pH regulation in the duodenal upper villous epithelium during proton-coupled peptide absorption. Stimulates the chloride-bicarbonate exchange activity of SLC26A6. {ECO:0000269|PubMed:20150244}.
161	1_2_9518_m1	host	host	5.545777762	6.95991423	11.97756178	2.71878309	4.29652729	3.828808666	13.41140367	7.810351519	6.800509216	3.875655748	7.336772787	4.422454905	0.11	2.47E-22	C:GO:0002102; C:GO:0030863; F:GO:0051015	swissprot	Tropomyosin-2 (Tropomyosin II) (SmTMII) (TMII)	P42638	Tropomyosin, in association with the troponin complex, plays a central role in the calcium dependent regulation of muscle contraction.
162	1_2_1896_m1	host	host	18.38344818	15.82715044	11.97488092	14.52351713	17.41494344	16.79380502	9.326019408	16.29886838	15.17724917	2.669869643	14.95840906	3.782586587	-0.02	0	F:GO:0004111; P:GO:0046314	swissprot	Arginine kinase (AK) (EC 2.7.3.3)	O15992	NA
163	1_2_9819_m1	host	host	14.01816094	16.14743742	11.97488092	13.60664671	13.63859925	13.28120575	10.77908433	18.98862944	13.9367815	1.71771797	14.1718797	3.45397484	0.02	5.96E-122	F:GO:0003924; F:GO:0005525; P:GO:0007264	swissprot	Rho-related GTP-binding protein RhoA-C	Q7T2E8	Regulates a signal transduction pathway linking plasma membrane receptors to the assembly of focal adhesions and actin stress fibers. {ECO:0000250|UniProtKB:P61586}.
164	1_2_7897_m1	host	host	20.72436776	12.95896753	12.61941847	12.39051846	14.58519364	10.5976101	5.514445656	7.414018144	14.67331805	4.040786962	9.527816884	3.970592351	-0.62	2.84E-54	F:GO:0004364; F:GO:0005515; C:GO:0005737	swissprot	Glutathione S-transferase omega-1 (GSTO-1) (EC 2.5.1.18) (Glutathione S-transferase omega 1-1) (GSTO 1-1) (Glutathione-dependent dehydroascorbate reductase) (EC 1.8.5.1) (Monomethylarsonic acid reductase) (MMA(V) reductase) (EC 1.20.4.2) (S-(Phenacyl)glutathione reductase) (SPG-R)	P78417	Exhibits glutathione-dependent thiol transferase and dehydroascorbate reductase activities. Has S-(phenacyl)glutathione reductase activity. Has also glutathione S-transferase activity. Participates in the biotransformation of inorganic arsenic and reduces monomethylarsonic acid (MMA) and dimethylarsonic acid. {ECO:0000269|PubMed:10783391, ECO:0000269|PubMed:11511179, ECO:0000269|PubMed:17226937, …
165	1_2_21484_m1	host	host	6.13328737	9.187523192	11.33034338	9.970993208	7.781522649	6.768801431	13.41140367	9.120881629	9.155536787	2.200739841	9.270652345	2.923754326	0.02	1.17E-26	F:GO:0004601; F:GO:0005515; C:GO:0005829; P:GO:0033209; F:GO:0047134	swissprot	Thioredoxin domain-containing protein 17 (14 kDa thioredoxin-related protein) (TRP14) (Protein 42-9-9) (Thioredoxin-like protein 5)	Q9CQM5	Disulfide reductase. May participate in various redox reactions through the reversible oxidation of its active center dithiol to a disulfide and catalyze dithiol-disulfide exchange reactions. Modulates TNF-alpha signaling and NF-kappa-B activation. Has peroxidase activity and may contribute to the elimination of cellular hydrogen peroxide (By similarity). {ECO:0000250}.
166	1_2_3007_m1	host	host	8.174068954	10.43987134	12.29714969	9.97735884	10.04420343	9.452397087	9.326019408	9.471414439	10.22211221	1.693869829	9.573508592	0.32036216	-0.09	4.38E-86	C:GO:0000151; F:GO:0003713; F:GO:0005524; C:GO:0005654; C:GO:0005829; P:GO:0006355; P:GO:0006511; P:GO:0008283; F:GO:0016874; F:GO:0031625; P:GO:0044770; P:GO:0051443; F:GO:0061631; P:GO:0070979; P:GO:0071385; F:GO:0097027; P:GO:1903508	swissprot	Ubiquitin-conjugating enzyme E2 L3 (EC 2.3.2.23) (E2 ubiquitin-conjugating enzyme L3) (UbcM4) (Ubiquitin carrier protein L3) (Ubiquitin-protein ligase L3)	P68037	Ubiquitin-conjugating enzyme E2 that specifically acts with HECT-type and RBR family E3 ubiquitin-protein ligases. Does not function with most RING-containing E3 ubiquitin-protein ligases because it lacks intrinsic E3-independent reactivity with lysine: in contrast, it has activity with the RBR family E3 enzymes, such as PRKN and ARIH1, that function like function like RING-HECT hybrids. Accepts …
167	1_2_8180_m1	host	host	4.085210707	8.874436154	11.65261215	8.169080534	8.837517495	7.854202151	10.51727559	12.27567692	8.195334886	3.125580195	9.871168038	1.943853797	0.27	6.43E-23	C:GO:0000786; F:GO:0003677; C:GO:0005634; P:GO:0006334	swissprot	Histone H1.0-A (H1-SB) (H1E) (Histone H1(0)-1) (Histone H5B) (XlH5B)	P22845	Histones H1 are necessary for the condensation of nucleosome chains into higher-order structures. The H1F0 histones are found in cells that are in terminal stages of differentiation or that have low rates of cell division (By similarity). {ECO:0000250}.
168	1_2_23636_m1	host	host	7.590206886	6.333740153	11.00807461	6.055178756	7.048133904	5.939797818	7.575140438	6.1492886	7.7468001	2.274404979	6.67809019	0.76731963	-0.21	3.15E-33	F:GO:0005515	swissprot	Myophilin	Q24799	NA
171	1_2_1093_m1	host	host	10.21667431	12.35439327	12.93900638	11.49274494	10.59564381	13.53760286	10.20745978	16.25306781	11.75070472	1.182693712	12.64844357	2.825851429	0.11	8.39E-146	F:GO:0004801; C:GO:0005737; P:GO:0005975; P:GO:0006098	swissprot	Transaldolase (EC 2.2.1.2)	Q9EQS0	Transaldolase is important for the balance of metabolites in the pentose-phosphate pathway. {ECO:0000250}.
172	1_2_10868_m1	host	host	14.01086586	14.88068939	11.32766252	12.70250756	10.3511809	12.88803612	9.338021174	15.57490247	13.23043133	1.552595933	12.03803517	2.790906952	-0.14	0	F:GO:0004055; F:GO:0005524; P:GO:0006526	swissprot	Argininosuccinate synthase (EC 6.3.4.5) (Citrulline--aspartate ligase)	Q66I24	One of the enzymes of the urea cycle, the metabolic pathway transforming neurotoxic amonia produced by protein catabolism into inocuous urea in the liver of ureotelic animals. Catalyzes the formation of arginosuccinate from aspartate, citrulline and ATP and together with ASL it is responsible for the biosynthesis of arginine in most body tissues. {ECO:0000250|UniProtKB:P00966}.
173	1_2_16367_m1	host	host	13.71619918	12.64588049	11.32766252	12.08489499	10.59564381	10.91381949	12.80377382	14.56910461	12.44365929	1.005718946	12.22058543	1.84424542	-0.03	5.93E-101	C:GO:0016020	swissprot	CSC1-like protein ERD4 (Hyperosmolality-gated Ca2+ permeable channel 3.1) (AtOSCA3.1) (Protein EARLY-RESPONSIVE TO DEHYDRATION STRESS 4)	Q9C8G5	Acts as a hyperosmolarity-gated non-selective cation channel that permeates Ca(2+) ions (PubMed:30190597). Mechanosensitive ion channel that converts mechanical stimuli into a flow of ions (PubMed:30190597). {ECO:0000269|PubMed:30190597}.
174	1_2_6230_m1	host	host	18.39074326	12.02690635	12.29446883	13.00813103	7.583945645	9.73870034	4.954822866	1.965795164	13.93006237	3.002487882	6.060816004	3.358530115	-1.2	1.48E-77	F:GO:0004089; F:GO:0008270	swissprot	Carbonic anhydrase 2 (EC 4.2.1.1) (Carbonate dehydratase II) (Carbonic anhydrase C) (CAC) (Carbonic anhydrase II) (CA-II)	P00918	Essential for bone resorption and osteoclast differentiation (By similarity). Reversible hydration of carbon dioxide. Can hydrate cyanamide to urea. Involved in the regulation of fluid secretion into the anterior chamber of the eye. Contributes to intracellular pH regulation in the duodenal upper villous epithelium during proton-coupled peptide absorption. Stimulates the chloride-bicarbonate exch…
175	1_2_1689_m1	host	host	10.50769346	7.913575222	12.29446883	9.38520879	7.812779923	8.623393475	9.338021174	4.023191458	10.02523658	1.848506507	7.449346508	2.367565596	-0.43	1.36E-55	F:GO:0003779	swissprot	Drebrin-like protein (Cervical SH3P7) (Cervical mucin-associated protein) (Drebrin-F) (HPK1-interacting protein of 55 kDa) (HIP-55) (SH3 domain-containing protein 7)	Q9UJU6	Adapter protein that binds F-actin and DNM1, and thereby plays a role in receptor-mediated endocytosis. Plays a role in the reorganization of the actin cytoskeleton, formation of cell projections, such as neurites, in neuron morphogenesis and synapse formation via its interaction with WASL and COBL. Does not bind G-actin and promote actin polymerization by itself. Required for the formation of or…
176	1_2_13669_m1	host	host	0	2.213209084	12.29446883	0.916870416	0	3.45278698	25.40574772	27.14951377	3.856137083	5.698354642	14.00201212	14.26235698	1.86	4.22E-09	F:GO:0016787	swissprot	Uncharacterized protein MJ0964	Q58374	NA
179	1_2_408_m1	host	host	1.455095745	6.340940092	11.00539375	7.264941381	0	5.969703963	8.742393085	3.063194159	6.516592741	3.931028951	4.443822802	3.76207905	-0.55	6.94E-125	F:GO:0004222; P:GO:0006508	swissprot	A disintegrin and metalloproteinase with thrombospondin motifs 6 (ADAM-TS 6) (ADAM-TS6) (ADAMTS-6) (EC 3.4.24.-)	Q9UKP5	NA
181	1_2_3039_m1	host	host	5.551249072	8.852836337	11.00271288	6.37353349	23.62028813	16.62712635	21.27235639	58.46664927	7.945082946	2.474760956	29.99660504	19.20118322	1.92	1.70E-77	F:GO:0004601; P:GO:0006979; F:GO:0020037; P:GO:0055114	swissprot	Lactoperoxidase (EC 1.11.1.7)	A0A452E9Y6	Antimicrobial agent which utilizes hydrogen peroxide and thiocyanate (SCN) to generate the antimicrobial substance hypothiocyanous acid (HOSCN) (PubMed:10894086). May protect the udder from infection and promote growth in newborns. Inhibits growth of several fungi including A.niger, Trichoderma species, C.cassicola, P.meadii and C.salmonicolor (PubMed:10894086). Does not have anti-fungal activity…
182	1_2_2140_m1	host	host	20.73166284	15.81275057	12.61405675	16.03890323	13.86743353	9.768606484	7.896958016	6.126388318	16.29934335	3.343221752	9.414846587	3.320071287	-0.79	4.76E-50	F:GO:0004867; F:GO:0005515; C:GO:0005576	swissprot	Agrin [Cleaved into: Agrin N-terminal 110 kDa subunit; Agrin C-terminal 110 kDa subunit; Agrin C-terminal 90 kDa fragment (C90); Agrin C-terminal 22 kDa fragment (C22)]	O00468	Isoform 1: heparan sulfate basal lamina glycoprotein that plays a central role in the formation and the maintenance of the neuromuscular junction (NMJ) and directs key events in postsynaptic differentiation. Component of the AGRN-LRP4 receptor complex that induces the phosphorylation and activation of MUSK. The activation of MUSK in myotubes induces the formation of NMJ by regulating different pr…
183	1_2_14714_m1	host	host	12.8449655	13.27925451	12.61405675	14.81004371	11.84921566	12.48210829	9.897643965	12.86224112	13.38708011	0.987911119	11.77280226	1.318085697	-0.19	2.60E-61	P:GO:0001822; P:GO:0001889; F:GO:0004792; C:GO:0005739; C:GO:0005829; F:GO:0016784; P:GO:0019346; P:GO:0021510; F:GO:0042802; C:GO:0043005	swissprot	Thiosulfate sulfurtransferase (EC 2.8.1.1) (Rhodanese)	P25324	Together with MRPL18, acts as a mitochondrial import factor for the cytosolic 5S rRNA. Only the nascent unfolded cytoplasmic form is able to bind to the 5S rRNA (By similarity). Formation of iron-sulfur complexes and cyanide detoxification. {ECO:0000250}.
184	1_2_10181_m1	host	host	6.711678128	5.380079161	12.29178797	5.144673971	9.555277602	4.627906134	19.23566514	7.810351519	7.382054808	3.345079179	10.3073001	6.292098435	0.48	7.18E-24	F:GO:0005509; C:GO:0005576; P:GO:0007160	swissprot	Mammalian ependymin-related protein 1 (MERP-1)	Q9N0C7	Binds anionic lipids and gangliosides at acidic pH. {ECO:0000250|UniProtKB:Q9UM22}.
185	1_2_5696_m1	host	host	7.592030656	9.493410291	10.68044411	8.767596215	10.871364	10.50789166	10.21946154	8.770348819	9.133370318	1.295194291	10.09226651	0.92075732	0.14	6.98E-68	F:GO:0005094; C:GO:0005737	swissprot	Rho GDP-dissociation inhibitor 1 (Rho GDI 1) (Rho-GDI alpha)	Q4R4J0	Controls Rho proteins homeostasis. Regulates the GDP/GTP exchange reaction of the Rho proteins by inhibiting the dissociation of GDP from them, and the subsequent binding of GTP to them. Retains Rho proteins such as CDC42, RAC1 and RHOA in an inactive cytosolic pool, regulating their stability and protecting them from degradation. Actively involved in the recycling and distribution of activated R…
186	1_2_4857_m1	host	host	10.511341	12.66028037	9.713637796	9.983724471	10.84010673	12.96499636	12.29215809	7.787451237	10.71724591	1.337044338	10.9711781	2.300260552	0.03	0	F:GO:0005507; F:GO:0016491; P:GO:0055114	swissprot	Hephaestin-like protein (EC 1.-.-.-)	B3EWZ9	May function as a ferroxidase and may be involved in copper transport and homeostasis. {ECO:0000250|UniProtKB:Q9BQS7}.
187	1_2_9575_m1	host	host	11.67906513	12.98776728	9.713637796	13.00813103	9.602163514	11.14031046	7.872954483	11.83354298	11.84715031	1.552311351	10.11224286	1.760150605	-0.23	0	F:GO:0005515; P:GO:0007165	swissprot	Guanine nucleotide-binding protein G(I)/G(S)/G(T) subunit beta-1 (Transducin beta chain 1)	Q6PH57	Guanine nucleotide-binding proteins (G proteins) are involved as a modulator or transducer in various transmembrane signaling systems. The beta and gamma chains are required for the GTPase activity, for replacement of GDP by GTP, and for G protein-effector interaction (By similarity). {ECO:0000250}.
189	1_2_1722_m1	host	host	8.754283482	9.180323253	10.03590657	8.773961846	9.357700599	10.05490974	7.872954483	7.528519557	9.186118787	0.599590954	8.703521094	1.200648658	-0.08	5.39E-15	F:GO:0003676	swissprot	Nucleoplasmin-like protein ANO39 (39 kDa oocyte-expressed nucleolar protein) (Nucleic acid-associated protein 36) (Nucleic acid-binding nuclear protein) (NAAP) (NAAP1) (NAAP2)	Q9NLA3	Binds double-stranded RNA and both single-stranded and double-stranded DNA. {ECO:0000269|PubMed:10828953}.
190	1_2_3557_m1	host	host	9.925655158	7.593288245	9.713637796	6.952952277	7.583945645	7.567898899	9.611831687	3.413726969	8.546383369	1.495803744	7.0443508	2.603757075	-0.28	1.16E-59	F:GO:0003723	swissprot	Heterogeneous nuclear ribonucleoprotein K (hnRNP K)	Q5ZIQ3	One of the major pre-mRNA-binding proteins. Binds tenaciously to poly(C) sequences. Likely to play a role in the nuclear metabolism of hnRNAs, particularly for pre-mRNAs that contain cytidine-rich sequences. Can also bind poly(C) single-stranded DNA. May play an important role in p53/TP53 response to DNA damage, acting at the level of both transcription activation and repression (By similarity). …
191	1_2_23353_m1	host	host	8.174068954	2.533496061	11.64725043	2.71878309	11.32903256	5.110794205	11.35070889	4.023191458	6.268399633	4.438952344	7.953431778	3.935460572	0.34	5.53E-162	NA	nr	uncharacterized protein LOC114948099	XP0291805021	NA
192	1_2_2686_m1	host	host	6.717149438	6.013453176	11.00271288	5.13830834	6.299116521	6.166288781	6.991514114	4.419524833	7.21790596	2.604544318	5.969111063	1.094578783	-0.27	1.89E-99	F:GO:0003684; F:GO:0005515; C:GO:0005634; P:GO:0006289; P:GO:0043161	swissprot	UV excision repair protein RAD23 homolog A	A3KMV2	Multiubiquitin chain receptor involved in modulation of proteasomal degradation. Binds to 'Lys-48'-linked polyubiquitin chains in a length-dependent manner and with a lower affinity to 'Lys-63'-linked polyubiquitin chains. Proposed to be capable to bind simultaneously to the 26S proteasome and to polyubiquitinated substrates and to deliver ubiquitinated proteins to the proteasome (By similarity).…
193	1_2_13032_m1	host	host	3.21215326	6.333740153	9.713637796	5.437566181	1.711240405	4.221978304	6.991514114	4.747157361	6.174274347	2.699964396	4.417972546	2.167663218	-0.48	4.88E-105	F:GO:0003824; P:GO:0005975	swissprot	Neutral and basic amino acid transport protein rBAT (Solute carrier family 3 member 1) (b(0,+)-type amino acid transport protein) (NBAT)	Q91WV7	Involved in the high-affinity sodium-independent transport of cystine and neutral and dibasic amino acids (system B(0,+)-like activity). May function as an activator of SLC7A9 and be involved in the high-affinity reabsorption of cystine in the kidney proximal tubule.
194	1_2_18921_m1	host	host	4.670896545	5.714766016	10.68044411	6.653694437	4.29652729	4.341602882	7.587142204	0	6.929950277	2.628213452	4.056318094	3.112315496	-0.77	7.53E-07	F:GO:0003676; F:GO:0016787; F:GO:0046872	swissprot	Nuclease (EC 3.1.30.-) (Endonuclease)	P38446	Catalyzes the degradation of both RNA and DNA; has the potential to act as an endonuclease.
196	1_2_6628_m1	host	host	14.59837547	16.1618373	11.3223008	12.09762625	13.60734198	14.33670033	11.6605247	5.35662185	13.54503495	2.235525282	11.24029721	4.081863957	-0.27	3.61E-80	F:GO:0004550; P:GO:0006165; P:GO:0006183; P:GO:0006228; P:GO:0006241	swissprot	Nucleoside diphosphate kinase A2 (NDK A2) (NDP kinase A2) (EC 2.7.4.6) (NM23/nucleoside diphosphate kinase A2)	P70011	Major role in the synthesis of nucleoside triphosphates other than ATP. The ATP gamma phosphate is transferred to the NDP beta phosphate via a ping-pong mechanism, using a phosphorylated active-site intermediate.
197	1_2_8454_m1	host	host	11.38622221	11.07324536	10.67776325	11.77927151	12.61386168	13.53760286	11.64852294	14.89673714	11.22912558	0.46748938	13.17418115	1.383337192	0.23	1.10E-66	F:GO:0004197; P:GO:0006508; P:GO:0042981	swissprot	Caspase-7 (CASP-7) (EC 3.4.22.60) (Apoptotic protease Mch-3) (ICE-like apoptotic protease 3) (ICE-LAP3) (SREBP cleavage activity 2) (SCA-2) [Cleaved into: Caspase-7 subunit p20; Caspase-7 subunit p11]	P55214	Involved in the activation cascade of caspases responsible for apoptosis execution. Cleaves and activates sterol regulatory element binding proteins (SREBPs). Proteolytically cleaves poly(ADP-ribose) polymerase (PARP) at a '216-Asp-|-Gly-217' bond. Overexpression promotes programmed cell death (By similarity). {ECO:0000250}.
199	1_2_22049_m1	host	host	12.55577012	12.65308043	11.3223008	11.77927151	10.56438654	13.19148732	7.301329926	10.75904427	12.07760571	0.637521545	10.45406201	2.417878037	-0.21	0	F:GO:0004362; P:GO:0006749; F:GO:0009055; P:GO:0045454; F:GO:0050660; F:GO:0050661; P:GO:0055114	swissprot	Glutathione reductase, mitochondrial (GR) (GRase) (EC 1.8.1.7)	P47791	Maintains high levels of reduced glutathione in the cytosol.
200	1_2_8275_m1	host	host	12.26110343	11.71381931	9.710956935	11.78563715	13.62297061	13.02480865	7.896958016	11.17827792	11.36787921	1.130993248	11.4307538	2.575414667	0.01	0	F:GO:0008168; F:GO:0016787	swissprot	Serine/threonine-protein phosphatase PP1-beta (EC 3.1.3.16) (CeGLC-7-beta) (Glc seven-like phosphatase 2)	P48727	Serine/threonine-protein phosphatase essential for chromosomal dynamics during meiosis and mitosis. Antagonizes the function of air-2 in the regulation of chromosome cohesion. Dephosphorylates histone H3 at 'Ser-10'. Also involved in the activation of chloride channel clh-3 during cell swelling and meiotic maturation. Essential for embryogenesis. {ECO:0000269|PubMed:10975519, ECO:0000269|PubMed:1…
202	1_2_11857_m1	host	host	10.79871261	11.72101925	9.388688163	12.70250756	10.09108934	11.65310467	12.83977911	13.56330674	11.1527319	1.409720431	12.03681997	1.517455146	0.11	1.42E-127	F:GO:0003824; F:GO:0005201	swissprot	Enoyl-CoA hydratase, mitochondrial (EC 4.2.1.17) (Enoyl-CoA hydratase 1) (Short-chain enoyl-CoA hydratase) (SCEH)	Q58DM8	Straight-chain enoyl-CoA thioesters from C4 up to at least C16 are processed, although with decreasing catalytic rate (By similarity). Has high substrate specificity for crotonyl-CoA and moderate specificity for acryloyl-CoA, 3-methylcrotonyl-CoA and methacrylyl-CoA. It is noteworthy that binds tiglyl-CoA, but hydrates only a small amount of this substrate (By similarity). {ECO:0000250, ECO:00002…
203	1_2_12292_m1	host	host	11.09337929	8.233862199	10.67776325	9.68446663	11.08456964	8.909696727	5.824261468	8.770348819	9.922367844	1.271421558	8.647219164	2.159770272	-0.2	2.49E-82	F:GO:0005509	swissprot	Myosin regulatory light chain 12B (Myosin regulatory light chain 2-B, smooth muscle isoform) (Myosin regulatory light chain 20 kDa) (MLC20) (Myosin regulatory light chain MRLC2)	A4IF97	Myosin regulatory subunit that plays an important role in regulation of both smooth muscle and nonmuscle cell contractile activity via its phosphorylation. Phosphorylation triggers actin polymerization in vascular smooth muscle. Implicated in cytokinesis, receptor capping, and cell locomotion. {ECO:0000250|UniProtKB:O14950}.
204	1_2_90_m1	host	host	8.174068954	9.493410291	10.35549448	7.869822693	9.066351772	9.166093835	9.338021174	7.436918427	8.973199104	1.160087452	8.751846302	0.883770522	-0.04	4.34E-88	F:GO:0035091	swissprot	Sorting nexin-12	Q9UMY4	May be involved in several stages of intracellular trafficking. {ECO:0000250}.
205	1_2_15176_m1	host	host	9.925655158	9.180323253	11.3223008	9.378843158	8.821888857	11.08049817	7.884956249	8.465616574	9.951780591	0.966507785	9.063239962	1.399176811	-0.13	5.00E-31	F:GO:0003735; C:GO:0005840; P:GO:0006414	swissprot	60S acidic ribosomal protein P2	P90703	Plays an important role in the elongation step of protein synthesis.
206	1_2_24784_m1	host	host	13.13963219	8.241062138	10.03322571	7.570564852	7.552688371	6.482498178	6.407887791	7.155086465	9.746121221	2.48975193	6.899540201	0.550015929	-0.5	2.53E-164	NA	nr	uncharacterized protein LOC114949982	XP0291821011	NA
207	1_2_5828_m1	host	host	9.634636009	8.22666226	9.710956935	7.55783359	7.812779923	8.939602872	8.146764995	6.75875309	8.782522199	1.064100789	7.91447522	0.903858547	-0.15	3.08E-34	C:GO:0000932; F:GO:0003723; F:GO:0005515; C:GO:0010494; P:GO:0010604; P:GO:0017148; P:GO:0031325; P:GO:0040008; C:GO:0043231; P:GO:0051173; P:GO:0061003; C:GO:0098794; C:GO:0098978	swissprot	Caprin-1 (Cytoplasmic activation- and proliferation-associated protein 1) (GPI-anchored membrane protein 1) (GPI-anchored protein p137) (GPI-p137) (p137GPI) (Membrane component chromosome 11 surface marker 1) (RNA granule protein 105)	Q60865	May regulate the transport and translation of mRNAs of proteins involved in synaptic plasticity in neurons and cell proliferation and migration in multiple cell types (PubMed:20516077). Binds directly and selectively to MYC and CCND2 RNAs. In neuronal cells, directly binds to several mRNAs associated with RNA granules, including BDNF, CAMK2A, CREB1, MAP2, NTRK2 mRNAs, as well as to GRIN1 and KPNB…
210	1_2_22743_m1	host	host	9.636459779	9.828097146	10.35549448	10.27661668	8.608683217	9.255812269	9.623833453	12.18407579	10.02416702	0.347500128	9.918101182	1.567847401	-0.02	4.57E-84	F:GO:0008242	swissprot	Gamma-glutamyl hydrolase (EC 3.4.19.9) (Conjugase) (GH) (Gamma-Glu-X carboxypeptidase)	Q92820	Hydrolyzes the polyglutamate sidechains of pteroylpolyglutamates. Progressively removes gamma-glutamyl residues from pteroylpoly-gamma-glutamate to yield pteroyl-alpha-glutamate (folic acid) and free glutamate. May play an important role in the bioavailability of dietary pteroylpolyglutamates and in the metabolism of pteroylpolyglutamates and antifolates.
211	1_2_9046_m1	host	host	6.422482749	9.50061023	9.710956935	8.468338374	7.063762541	8.110599259	5.240635144	6.781653372	8.525597072	1.503562112	6.799162579	1.185916473	-0.33	4.92E-99	F:GO:0003735; C:GO:0005840; P:GO:0006412	swissprot	40S ribosomal protein S8	Q8WQI5	NA
212	1_2_4662_m1	host	host	7.590206886	6.952714291	11.3223008	7.863457062	4.0208071	5.939797818	6.134077279	3.390826686	8.432169758	1.964177649	4.871377221	1.372519997	-0.79	5.13E-39	F:GO:0003779	swissprot	Coactosin-like protein	Q2HJ57	Binds to F-actin in a calcium-independent manner. Has no direct effect on actin depolymerization. Acts as a chaperone for ALOX5 (5LO), influencing both its stability and activity in leukotrienes synthesis (By similarity). {ECO:0000250}.
213	1_2_6469_m1	host	host	7.297363966	6.95991423	10.67776325	4.539792659	7.308225456	6.738895286	7.575140438	4.396624551	7.368708527	2.524863758	6.504721433	1.448024565	-0.18	2.88E-122	P:GO:0006508; F:GO:0008234; F:GO:0035091	swissprot	Cathepsin L (EC 3.4.22.15) (Cysteine proteinase 1) [Cleaved into: Cathepsin L heavy chain; Cathepsin L light chain]	Q95029	Important for the overall degradation of proteins in lysosomes. Essential for adult male and female fertility. May play a role in digestion. {ECO:0000269|PubMed:7851441, ECO:0000269|PubMed:9099581, ECO:0000269|PubMed:9662479}.
216	1_2_10902_m1	host	host	6.713501898	4.106131191	9.710956935	3.629287875	4.801081757	4.884303242	6.705701836	4.046091741	6.039969475	2.797672315	5.109294644	1.129089995	-0.24	9.68E-58	P:GO:0001701; F:GO:0005515; C:GO:0005829; P:GO:0006366; C:GO:0032991; C:GO:0043229	swissprot	Transcription factor BTF3 (Nascent polypeptide-associated complex subunit beta) (NAC-beta) (RNA polymerase B transcription factor 3)	Q64152	When associated with NACA, prevents inappropriate targeting of non-secretory polypeptides to the endoplasmic reticulum (ER). Binds to nascent polypeptide chains as they emerge from the ribosome and blocks their interaction with the signal recognition particle (SRP), which normally targets nascent secretory peptides to the ER. BTF3 is also a general transcription factor that can form a stable comp…
217	1_2_9736_m1	host	host	4.670896545	8.22666226	10.03322571	6.959317909	2.767235251	4.914209387	7.575140438	1.356330674	7.472525605	2.253768299	4.153228938	2.709993109	-0.85	1.06E-69	P:GO:0000165; P:GO:0001558; F:GO:0005506; F:GO:0005515; C:GO:0005576; C:GO:0005768; P:GO:0006826; P:GO:0006879; C:GO:0009986; P:GO:0010756; P:GO:0032879; P:GO:0042127; P:GO:0042327; C:GO:0046658; P:GO:0048731; P:GO:0051240; P:GO:0090091; P:GO:1900025	swissprot	Melanotransferrin (Membrane-bound transferrin-like protein p97) (CD antigen CD228)	O97490	Involved in iron cellular uptake. Seems to be internalized and then recycled back to the cell membrane. Binds a single atom of iron per subunit. Could also bind zinc (By similarity). {ECO:0000250}.
220	1_2_11530_m1	host	host	30.35718	22.48837751	10.03054485	19.63636294	21.4201219	18.36209381	7.872954483	22.00602304	20.62811633	8.39458849	17.41529831	6.559118664	-0.24	5.69E-44	F:GO:0003924; F:GO:0005525	swissprot	Guanylate-binding protein 4 (EC 3.6.5.-) (GTP-binding protein 4) (GBP-4) (Guanine nucleotide-binding protein 4)	Q96PP9	Binds GTP, GDP and GMP. Hydrolyzes GTP very efficiently; GDP rather than GMP is the major reaction product. Plays a role in erythroid differentiation (By similarity). {ECO:0000250}.
221	1_2_16315_m1	host	host	8.174068954	13.29365438	9.06373853	10.28298231	13.34725042	13.56750901	15.70990367	17.60939849	10.20361104	2.234055959	15.0585154	2.006891383	0.56	0	F:GO:0005509; C:GO:0005783; P:GO:0006457; F:GO:0051082	swissprot	Calnexin (pp90)	P24643	Calcium-binding protein that interacts with newly synthesized glycoproteins in the endoplasmic reticulum. It may act in assisting protein assembly and/or in the retention within the ER of unassembled protein subunits. It seems to play a major role in the quality control apparatus of the ER by the retention of incorrectly folded proteins. Associated with partial T-cell antigen receptor complexes t…
222	1_2_23235_m1	host	host	9.048950171	11.09484518	10.03054485	11.1934871	9.57090624	9.19599998	12.80377382	13.51750618	10.34195682	1.010080574	11.27204655	2.205457253	0.12	2.26E-97	C:GO:0000786; F:GO:0003677; F:GO:0046982	swissprot	Core histone macro-H2A.1 (Histone macroH2A1) (mH2A1) (H2A.y) (H2A/y)	Q02874	Variant histone H2A which replaces conventional H2A in a subset of nucleosomes where it represses transcription. Nucleosomes wrap and compact DNA into chromatin, limiting DNA accessibility to the cellular machineries which require DNA as a template. Histones thereby play a central role in transcription regulation, DNA repair, DNA replication and chromosomal stability. DNA accessibility is regulat…
223	1_2_20768_m1	host	host	11.38622221	7.600488184	9.386007302	8.461972743	9.279557413	7.537992754	7.575140438	8.160884329	9.208672611	1.624498662	8.138393734	0.812505586	-0.18	0	F:GO:0000287; F:GO:0004743; P:GO:0006096; F:GO:0030955	swissprot	Pyruvate kinase PKM (EC 2.7.1.40) (Cytosolic thyroid hormone-binding protein) (CTHBP) (Opa-interacting protein 3) (OIP-3) (Pyruvate kinase 2/3) (Pyruvate kinase muscle isozyme) (Thyroid hormone-binding protein 1) (THBP1) (Tumor M2-PK) (p58)	P14618	Glycolytic enzyme that catalyzes the transfer of a phosphoryl group from phosphoenolpyruvate (PEP) to ADP, generating ATP. Stimulates POU5F1-mediated transcriptional activation. Plays a general role in caspase independent cell death of tumor cells. The ratio between the highly active tetrameric form and nearly inactive dimeric form determines whether glucose carbons are channeled to biosynthetic …
224	1_2_2137_m1	host	host	8.172245184	6.646827191	8.741469758	7.258575749	5.778933417	6.708989142	6.765710668	7.436918427	7.704779471	0.933025854	6.672637913	0.681375173	-0.21	1.00E-75	F:GO:0003723; P:GO:0006355	swissprot	Far upstream element-binding protein 3 (FUSE-binding protein 3)	Q96I24	May interact with single-stranded DNA from the far-upstream element (FUSE). May activate gene expression.
225	1_2_10702_m1	host	host	5.543953992	5.380079161	8.419200986	7.55783359	4.556618842	5.713306855	7.003515881	4.114792588	6.725266932	1.501955417	5.347058542	1.293736583	-0.33	8.32E-31	F:GO:0003824; C:GO:0005737; P:GO:0006089; C:GO:0043229; P:GO:0051716	swissprot	Glyoxalase 3 (EC 4.2.1.130) (Glutathione-independent glyoxalase)	Q5AF03	Catalyzes the conversion of methylglyoxal (MG) to D-lactate in a single glutathione (GSH)-independent step. Selective for MG, does not use glyoxal as substrate. Plays a role in detoxifying endogenously produced MG, particularly when glycerol is the principal carbon source (PubMed:24302734). Important for viability in stationary phase (By similarity). {ECO:0000250|UniProtKB:Q04432, ECO:0000269|Pub…
226	1_2_2650_m1	host	host	3.501348639	1.587035008	8.096932214	2.113901778	3.760715548	2.170801441	9.326019408	1.638162637	3.82480441	2.96032089	4.223924758	3.518873574	0.14	0	P:GO:0005975; F:GO:0016810	nr	uncharacterized protein LOC114952887	XP0291847911	NA
229	1_2_16887_m1	host	host	21.30640606	17.10829835	9.705595214	24.1761556	11.08456964	18.4219061	0	13.93673984	18.07411381	6.28881362	10.8608039	7.845142465	-0.73	4.02E-35	P:GO:0001755; P:GO:0001764; P:GO:0001934; P:GO:0002040; P:GO:0003151; F:GO:0004888; C:GO:0005576; C:GO:0005768; C:GO:0005886; P:GO:0006810; P:GO:0006929; P:GO:0007417; P:GO:0008037; P:GO:0008045; C:GO:0009986; P:GO:0010595; P:GO:0010811; C:GO:0016021; F:GO:0019838; P:GO:0021604; P:GO:0021636; C:GO:0030424; P:GO:0030517; P:GO:0038190; P:GO:0043066; F:GO:0043168; P:GO:0044089; C:GO:0045202; P:GO:00…	swissprot	Lactadherin (MFGM) (Milk fat globule-EGF factor 8) (MFG-E8) (SED1) (Sperm surface protein SP47) (MP47)	P21956	Contributes to phagocytic removal of apoptotic cells in many tissues. Specific ligand for the alpha-v/beta-3 and alpha-v/beta-5 receptors. Also binds to phosphatidylserine-enriched cell surfaces in a receptor-independent manner. Zona pellucida-binding protein which may play a role in gamete interaction (By similarity). Plays an important role in the maintenance of intestinal epithelial homeostasi…
230	1_2_5096_m1	host	host	11.6808889	13.9270284	8.094251353	12.39051846	15.38109693	16.99038984	13.12559139	11.55171102	11.52317178	2.470707516	14.2621973	2.403717941	0.31	1.95E-112	P:GO:0045454	swissprot	Nucleoredoxin (EC 1.8.1.8)	Q503L9	Functions as a redox-dependent negative regulator of the Wnt signaling pathway. {ECO:0000250}.
231	1_2_14992_m1	host	host	21.60107275	11.72101925	8.738788897	15.72691412	15.87002276	15.19561009	2.954136916	11.15537764	14.44694876	5.562780543	11.29378685	5.936752137	-0.36	0	P:GO:0006464; F:GO:0008641	swissprot	Ubiquitin-like modifier-activating enzyme 1 (EC 6.2.1.45) (Ubiquitin-activating enzyme E1)	Q29504	Catalyzes the first step in ubiquitin conjugation to mark cellular proteins for degradation through the ubiquitin-proteasome system. Activates ubiquitin by first adenylating its C-terminal glycine residue with ATP, and thereafter linking this residue to the side chain of a cysteine residue in E1, yielding a ubiquitin-E1 thioester and free AMP (PubMed:9322736). Essential for the formation of radia…
232	1_2_25769_m1	host	host	14.30188501	8.881636092	9.383326442	10.89422926	13.80491898	13.02480865	9.302015875	11.83354298	10.8652692	2.445548444	11.99132162	1.967611946	0.14	0	F:GO:0004345; P:GO:0006006; F:GO:0050661; P:GO:0055114	swissprot	Glucose-6-phosphate 1-dehydrogenase (G6PD) (EC 1.1.1.49)	P54996	Catalyzes the rate-limiting step of the oxidative pentose-phosphate pathway, which represents a route for the dissimilation of carbohydrates besides glycolysis. The main function of this enzyme is to provide reducing power (NADPH) and pentose phosphates for fatty acid and nucleic acid synthesis (By similarity). {ECO:0000250}.
233	1_2_16387_m1	host	host	11.09337929	10.74575844	7.771982581	9.996455734	9.877883704	9.255812269	7.860952716	9.753246401	9.901894013	1.491890186	9.186973772	0.923957395	-0.11	1.66E-161	F:GO:0003723; F:GO:0003735; P:GO:0006412; C:GO:0015935	swissprot	40S ribosomal protein S3 (EC 4.2.99.18)	Q0Z8U2	Involved in translation as a component of the 40S small ribosomal subunit. Has endonuclease activity and plays a role in repair of damaged DNA. Cleaves phosphodiester bonds of DNAs containing altered bases with broad specificity and cleaves supercoiled DNA more efficiently than relaxed DNA. Displays high binding affinity for 7,8-dihydro-8-oxoguanine (8-oxoG), a common DNA lesion caused by reactiv…
234	1_2_16402_m1	host	host	11.38257467	8.546949237	8.416520125	8.169080534	11.13145555	10.82410106	7.587142204	6.40822028	9.128781142	1.51067917	8.987729774	2.351122745	-0.02	0	P:GO:0006508; F:GO:0008237; F:GO:0008270	swissprot	Puromycin-sensitive aminopeptidase (PSA) (EC 3.4.11.14) (Cytosol alanyl aminopeptidase) (AAP-S)	P55786	Aminopeptidase with broad substrate specificity for several peptides. Involved in proteolytic events essential for cell growth and viability. May act as regulator of neuropeptide activity. Plays a role in the antigen-processing pathway for MHC class I molecules. Involved in the N-terminal trimming of cytotoxic T-cell epitope precursors. Digests the poly-Q peptides found in many cellular proteins.…
235	1_2_270_m1	host	host	12.55577012	7.935175039	9.061057669	9.092316581	11.83358702	9.708794195	5.240635144	8.793249101	9.661079852	2.003455136	8.894066366	2.748471511	-0.12	1.01E-26	C:GO:0005634; C:GO:0005737; P:GO:0051279	swissprot	Chloride intracellular channel protein 2 (XAP121)	O15247	Can insert into membranes and form chloride ion channels. Channel activity depends on the pH. Membrane insertion seems to be redox-regulated and may occur only under oxydizing conditions. Modulates the activity of RYR2 and inhibits calcium influx. {ECO:0000269|PubMed:15147738, ECO:0000269|PubMed:15916532, ECO:0000269|PubMed:17945253}.
236	1_2_15135_m1	host	host	7.588383116	10.14118418	9.383326442	9.378843158	8.608683217	9.995097448	8.170768528	11.87934354	9.122934225	1.083970107	9.663473184	1.669411589	0.08	7.55E-132	F:GO:0004482; C:GO:0005634; P:GO:0006370	swissprot	mRNA cap guanine-N7 methyltransferase (EC 2.1.1.56) (RG7MT1) (mRNA (guanine-N(7)-)-methyltransferase) (mRNA cap methyltransferase)	Q4R7K1	Catalytic subunit of the mRNA-capping methyltransferase RNMT:RAMAC complex that methylates the N7 position of the added guanosine to the 5'-cap structure of mRNAs. Binds RNA containing 5'-terminal GpppC. {ECO:0000250|UniProtKB:O43148}.
237	1_2_3525_m1	host	host	11.9627892	12.03410629	8.094251353	10.86876673	6.283487884	9.482303232	5.562452722	7.086385617	10.73997839	1.842687466	7.103657364	1.703549647	-0.6	0	F:GO:0005524; C:GO:0033180; P:GO:0046034; F:GO:0046961; P:GO:1902600	swissprot	V-type proton ATPase catalytic subunit A (V-ATPase subunit A) (EC 7.1.2.2) (V-ATPase 69 kDa subunit) (Vacuolar proton pump subunit alpha)	Q5TTG1	Catalytic subunit of the peripheral V1 complex of vacuolar ATPase. V-ATPase vacuolar ATPase is responsible for acidifying a variety of intracellular compartments in eukaryotic cells. {ECO:0000305}.
238	1_2_9429_m1	host	host	10.21485054	9.194723131	8.416520125	9.079585318	10.62690109	9.362678654	8.146764995	5.402422415	9.226419778	0.742854371	8.384691787	2.2311806	-0.14	0	F:GO:0005515	swissprot	MAGUK p55 subfamily member 6 (Dlgh4 protein) (P55T protein) (Protein associated with Lin-7 2)	Q9JLB0	NA
239	1_2_21048_m1	host	host	12.84314173	10.43267141	7.771982581	11.78563715	8.088500112	8.713111908	5.264638677	7.436918427	10.70835822	2.192117365	7.375792281	1.500786703	-0.54	1.05E-99	F:GO:0008017	swissprot	Microtubule-associated protein RP/EB family member 3 (EB1 protein family member 3) (EBF3) (End-binding protein 3) (EB3) (RP3)	Q5XIT1	Plus-end tracking protein (+TIP) that binds to the plus-end of microtubules and regulates the dynamics of the microtubule cytoskeleton. Promotes microtubule growth. May be involved in spindle function by stabilizing microtubules and anchoring them at centrosomes. Also acts as a regulator of minus-end microtubule organization: interacts with the complex formed by AKAP9 and PDE4DIP, leading to recr…
240	1_2_13352_m1	host	host	6.711678128	9.493410291	8.416520125	8.474704005	7.82840856	7.884108296	9.064210662	8.442716292	8.274078137	1.153025751	8.304860953	0.577250886	0.01	0	F:GO:0005515	swissprot	Stress-induced-phosphoprotein 1 (STI1) (Hsc70/Hsp90-organizing protein) (Hop)	Q4R8N7	Acts as a co-chaperone for HSP90AA1. Mediates the association of the molecular chaperones HSPA8/HSC70 and HSP90. {ECO:0000250|UniProtKB:O35814, ECO:0000250|UniProtKB:P31948}.
241	1_2_343_m1	host	host	8.174068954	9.187523192	8.738788897	7.869822693	7.308225456	7.311501791	8.766396618	10.21828062	8.492550934	0.586754011	8.401101122	1.392502072	-0.02	1.03E-41	C:GO:0005737	swissprot	Translationally-controlled tumor protein homolog (TCTP)	Q95VY2	Involved in calcium binding and microtubule stabilization. {ECO:0000250}.
242	1_2_3033_m1	host	host	1.455095745	0	9.383326442	3.635653506	8.821888857	10.53779781	6.705701836	21.00022517	3.618518923	4.123403867	11.76640342	6.352264752	1.7	3.01E-86	F:GO:0004601; P:GO:0006979; F:GO:0020037; P:GO:0055114	swissprot	Peroxidasin (EC 1.11.1.7)	A4IGL7	NA
244	1_2_12323_m1	host	host	7.299187736	6.035052993	9.383326442	6.367167859	4.556618842	4.884303242	8.146764995	3.741359496	7.271183757	1.50634159	5.332261644	1.936895045	-0.45	1.66E-173	F:GO:0005515	swissprot	Src substrate cortactin (Amplaxin) (Oncogene EMS1)	Q14247	Contributes to the organization of the actin cytoskeleton and cell shape (PubMed:21296879). Plays a role in the formation of lamellipodia and in cell migration. Plays a role in the regulation of neuron morphology, axon growth and formation of neuronal growth cones (By similarity). Through its interaction with CTTNBP2, involved in the regulation of neuronal spine density (By similarity). Plays a r…
245	1_2_2060_m1	host	host	5.836796911	4.746705145	8.738788897	4.851781762	5.550099139	8.277277933	7.84895095	2.339228257	6.043518179	1.862720024	6.00388907	2.720797337	-0.01	4.43E-50	F:GO:0005509	swissprot	Allograft inflammatory factor 1-like (Ionized calcium-binding adapter molecule 2)	Q9EQX4	Actin-binding protein that promotes actin bundling. May neither bind calcium nor depend on calcium for function (By similarity). {ECO:0000250}.
246	1_2_16727_m1	host	host	5.549425302	6.013453176	7.127445037	6.042447493	5.550099139	5.68340071	6.407887791	2.034496012	6.183192752	0.668803486	4.918970913	1.959570079	-0.33	8.18E-35	F:GO:0000062	swissprot	Acyl-CoA-binding protein (ACBP) (Diazepam-binding inhibitor) (DBI)	Q9PRL8	Binds medium- and long-chain acyl-CoA esters with very high affinity and may function as an intracellular carrier of acyl-CoA esters. {ECO:0000250}.
248	1_2_1642_m1	host	host	6.713501898	5.380079161	8.416520125	3.330030034	6.299116521	4.025393485	5.252636911	0.70106562	5.960032805	2.149054554	4.069553134	2.430315366	-0.55	1.49E-15	C:GO:0110165	swissprot	Universal stress protein in QAH/OAS sulfhydrylase 3'region (USP)	P74897	NA
251	1_2_2454_m1	host	host	13.13780842	13.94862822	9.380645581	14.81640934	11.83358702	15.61868587	9.338021174	16.55780006	12.82087289	2.393714677	13.33702353	3.35816049	0.06	0	F:GO:0004347; P:GO:0006094; P:GO:0006096	swissprot	Glucose-6-phosphate isomerase (GPI) (EC 5.3.1.9) (Autocrine motility factor) (AMF) (Neuroleukin) (NLK) (Phosphoglucose isomerase) (PGI) (Phosphohexose isomerase) (PHI)	P08059	In the cytoplasm, catalyzes the conversion of glucose-6-phosphate to fructose-6-phosphate, the second step in glycolysis, and the reverse reaction during gluconeogenesis (By similarity). Besides it's role as a glycolytic enzyme, also acts as a secreted cytokine: acts as an angiogenic factor (AMF) that stimulates endothelial cell motility. Acts as a neurotrophic factor, neuroleukin, for spinal and…
252	1_2_23418_m1	host	host	12.2629272	16.4677244	8.091570492	15.72691412	12.09367858	13.79399997	9.00420183	18.63809663	13.13728405	3.830654515	13.38249425	4.025799453	0.03	0	P:GO:0006886; P:GO:0016192; C:GO:0030117; F:GO:0030276	swissprot	AP-2 complex subunit beta (AP105B) (Adaptor protein complex AP-2 subunit beta) (Adaptor-related protein complex 2 subunit beta) (Beta-2-adaptin) (Beta-adaptin) (Clathrin assembly protein complex 2 beta large chain) (Plasma membrane adaptor HA2/AP2 adaptin beta subunit)	P63009	Component of the adaptor protein complex 2 (AP-2). Adaptor protein complexes function in protein transport via transport vesicles in different membrane traffic pathways. Adaptor protein complexes are vesicle coat components and appear to be involved in cargo selection and vesicle formation. AP-2 is involved in clathrin-dependent endocytosis in which cargo proteins are incorporated into vesicles s…
253	1_2_1094_m1	host	host	8.468735643	11.71381931	9.380645581	10.28298231	8.577425942	10.56770395	10.21946154	10.4772123	9.961545712	1.383198121	9.960450935	0.933745712	0	1.45E-89	F:GO:0003924; F:GO:0005525; P:GO:0007165; C:GO:0016020	swissprot	Ras-like protein RAS2	P38976	Ras proteins bind GDP/GTP and possess intrinsic GTPase activity.
254	1_2_7192_m1	host	host	9.33996932	6.945514352	10.02518313	8.767596215	7.844037198	10.08481588	7.575140438	6.431120562	8.769565753	1.320240206	7.98377852	1.528792274	-0.14	0	F:GO:0004820; F:GO:0005524; C:GO:0005737; P:GO:0006426	swissprot	Glycine--tRNA ligase (EC 6.1.1.14) (Diadenosine tetraphosphate synthetase) (Ap4A synthetase) (EC 2.7.7.-) (Glycyl-tRNA synthetase) (GlyRS)	P41250	Catalyzes the ATP-dependent ligation of glycine to the 3'-end of its cognate tRNA, via the formation of an aminoacyl-adenylate intermediate (Gly-AMP) (PubMed:17544401, PubMed:28675565, PubMed:24898252). Also produces diadenosine tetraphosphate (Ap4A), a universal pleiotropic signaling molecule needed for cell regulation pathways, by direct condensation of 2 ATPs. Thereby, may play a special role …
255	1_2_2429_m1	host	host	7.590206886	9.187523192	9.702914353	8.169080534	7.323854093	7.627711188	7.872954483	9.120881629	8.662431241	0.957668463	7.986350348	0.788995814	-0.12	3.02E-10	F:GO:0000166; F:GO:0005524; C:GO:0005737	swissprot	Universal stress protein YxiE (USP YxiE)	P42297	NA
256	1_2_2433_m1	host	host	7.883049805	9.813697268	9.058376809	9.066854055	8.088500112	8.080693115	8.456580806	8.839049666	8.955494484	0.797837773	8.366205925	0.360733931	-0.1	1.02E-14	F:GO:0008144; F:GO:0032559; F:GO:0043168; C:GO:0071944	swissprot	Universal stress protein A-like protein	Q8LGG8	NA
257	1_2_2424_m1	host	host	6.12963983	5.059792184	8.091570492	4.527061396	10.10671798	10.5976101	13.4354072	3.017393594	5.952015976	1.574357288	9.289282219	4.431209857	0.64	0	P:GO:0002931; F:GO:0005515; C:GO:0005576; C:GO:0005788; C:GO:0005790; P:GO:0006888; P:GO:0006898; C:GO:0034663; P:GO:0036498; C:GO:0071682; P:GO:1903298; P:GO:1903382	swissprot	Hypoxia up-regulated protein 1 (150 kDa oxygen-regulated protein) (ORP-150)	Q63617	Has a pivotal role in cytoprotective cellular mechanisms triggered by oxygen deprivation. May play a role as a molecular chaperone and participate in protein folding (By similarity). {ECO:0000250}.
258	1_2_4960_m1	host	host	7.006344817	10.44707128	7.124764176	8.169080534	7.583945645	9.798512629	9.611831687	10.52301287	8.186815203	1.59483905	9.379325707	1.259786569	0.2	4.85E-133	F:GO:0003924; F:GO:0005525	swissprot	Ras-related protein Rab-11A (Rab-11) (24KG)	P62494	The small GTPases Rab are key regulators of intracellular membrane trafficking, from the formation of transport vesicles to their fusion with membranes. Rabs cycle between an inactive GDP-bound form and an active GTP-bound form that is able to recruit to membranes different set of downstream effectors directly responsible for vesicle formation, movement, tethering and fusion. The small Rab GTPase…
259	1_2_4659_m1	host	host	8.172245184	6.333740153	7.124764176	6.055178756	5.045544672	5.850079384	2.906129851	11.20117821	6.921482067	0.948973827	6.250733028	3.526390042	-0.15	0	F:GO:0003676; F:GO:0004824; F:GO:0005524; C:GO:0005737; P:GO:0006430	swissprot	Lysine--tRNA ligase (EC 2.7.7.-) (EC 6.1.1.6) (Lysyl-tRNA synthetase) (LysRS)	Q99MN1	Catalyzes the specific attachment of an amino acid to its cognate tRNA in a 2 step reaction: the amino acid (AA) is first activated by ATP to form AA-AMP and then transferred to the acceptor end of the tRNA. When secreted, acts as a signaling molecule that induces immune response through the activation of monocyte/macrophages. Catalyzes the synthesis of the signaling molecule diadenosine tetrapho…
260	1_2_765_m1	host	host	8.463264333	5.380079161	9.058376809	4.539792659	6.788042351	7.478180465	6.419889557	8.183784612	6.86037824	2.23434139	7.217474246	0.779375079	0.07	3.25E-53	F:GO:0003676; C:GO:0005788; P:GO:0009306	swissprot	Endoplasmic reticulum resident protein 29 (ERp29) (Fragment)	P81628	Does not seem to be a disulfide isomerase. Plays an important role in the processing of secretory proteins within the endoplasmic reticulum (ER), possibly by participating in the folding of proteins in the ER.
261	1_2_1697_m1	host	host	7.006344817	3.479957115	7.76930172	2.71878309	6.299116521	4.687718423	9.326019408	7.45981871	5.243596686	2.51472829	6.943168266	1.953353005	0.41	0	F:GO:0005524; P:GO:0006457; F:GO:0051082	swissprot	Stress-70 protein, mitochondrial (75 kDa glucose-regulated protein) (GRP-75) (Heat shock 70 kDa protein 9)	Q3ZCH0	Chaperone protein which plays an important role in mitochondrial iron-sulfur cluster (ISC) biogenesis. Interacts with and stabilizes ISC cluster assembly proteins FXN, NFU1, NFS1 and ISCU. Regulates erythropoiesis probably via stabilization of ISC assembly. May play a role in the control of cell proliferation and cellular aging. {ECO:0000250|UniProtKB:P38646, ECO:0000250|UniProtKB:P38647}.
262	1_2_15081_m1	host	host	6.715325668	1.266748031	7.76930172	0	6.023396332	4.311696737	3.775568453	2.804262479	3.937843855	3.874525422	4.228731	1.349342288	0.1	1.09E-10	P:GO:0001819; F:GO:0005488; C:GO:0005622; P:GO:0031323; P:GO:0048522; P:GO:0048584; C:GO:0110165	swissprot	High mobility group protein homolog 068R	Q196Z2	NA
263	1_2_4376_m1	host	host	4.376229856	4.11333113	6.802495404	3.941276978	4.280898653	3.828808666	5.252636911	2.034496012	4.808333342	1.341418474	3.84921006	1.347784016	-0.32	1.66E-39	F:GO:0005515	swissprot	PDZ and LIM domain protein 5 (Enigma homolog) (Enigma-like PDZ and LIM domains protein)	Q8CI51	May play an important role in the heart development by scaffolding PKC to the Z-disk region. Isoform 2 and isoform 3 may negatively modulate the scaffolding activity of isoform 1. May play a role in the regulation of cardiomyocyte expansion. Overexpression promotes the development of heart hypertrophy. Contributes to the regulation of dendritic spine morphogenesis in neurons. May restrain postsyn…
265	1_2_25292_m1	host	host	11.96643674	10.12678431	7.122083315	13.60664671	9.066351772	15.10589165	7.289328159	8.160884329	10.70548777	2.779832172	9.905613979	3.541952474	-0.11	5.31E-07	F:GO:0004672; F:GO:0005488; P:GO:0006468; P:GO:0007420; P:GO:0007610; P:GO:0009966; C:GO:0016020; P:GO:0045664; P:GO:0048522	swissprot	ALK tyrosine kinase receptor (EC 2.7.10.1) (Anaplastic lymphoma kinase) (CD antigen CD246)	P97793	Neuronal receptor tyrosine kinase that is essentially and transiently expressed in specific regions of the central and peripheral nervous systems and plays an important role in the genesis and differentiation of the nervous system. Transduces signals from ligands at the cell surface, through specific activation of the mitogen-activated protein kinase (MAPK) pathway. Phosphorylates almost exclusiv…
266	1_2_4281_m1	host	host	19.55481986	13.33685402	8.088889632	13.60028108	9.846626429	8.426808656	5.538449189	0.655265055	13.64521115	4.686622334	6.116787332	4.058349369	-1.16	1.74E-72	C:GO:0016020; P:GO:0050794	swissprot	Major yolk protein (MYP) (Vitellogenin)	P19615	May serve the following two functions: a classical role as a yolk protein precursor and probably shuttle iron to developing germ cells.
267	1_2_7165_m1	host	host	6.12599229	9.180323253	7.444352087	8.461972743	10.88699264	11.39670757	8.730391318	14.91963742	7.803160093	1.325675614	11.48343224	2.565800831	0.56	3.83E-59	F:GO:0004252; P:GO:0006508	swissprot	Chymotrypsin-like protease CTRL-1 (EC 3.4.21.-)	P40313	NA
268	1_2_5608_m1	host	host	9.632812239	9.828097146	7.76662086	10.58224015	9.846626429	9.422490943	6.407887791	7.414018144	9.452442599	1.196116911	8.272755827	1.634433919	-0.19	0	F:GO:0005524; C:GO:0005885; P:GO:0034314	swissprot	Actin-related protein 2 (Actin-like protein 2)	Q5BL41	ATP-binding component of the Arp2/3 complex, a multiprotein complex that mediates actin polymerization upon stimulation by nucleation-promoting factor (NPF) (By similarity). The Arp2/3 complex mediates the formation of branched actin networks in the cytoplasm, providing the force for cell motility (By similarity). Seems to contact the pointed end of the daughter actin filament (By similarity). In…
270	1_2_952_m1	host	host	15.18041377	8.860036276	8.411158404	8.761230583	11.36028983	8.939602872	4.966824632	0.655265055	10.30320976	3.257167828	6.480495597	4.693403563	-0.67	3.99E-132	F:GO:0004177; C:GO:0005737; P:GO:0006508; F:GO:0008235; F:GO:0030145	swissprot	Putative aminopeptidase W07G4.4 (EC 3.4.11.-)	Q27245	NA
271	1_2_8384_m1	host	host	7.301011506	9.173123314	8.733427176	10.27025105	7.568317008	6.995292394	7.027519414	4.724257078	8.869453261	1.229222325	6.578846473	1.264026421	-0.43	0	F:GO:0016747	swissprot	Trifunctional enzyme subunit beta, mitochondrial (TP-beta) [Includes: 3-ketoacyl-CoA thiolase (EC 2.3.1.155) (EC 2.3.1.16) (Acetyl-CoA acyltransferase) (Beta-ketothiolase)]	Q99JY0	Mitochondrial trifunctional enzyme catalyzes the last three of the four reactions of the mitochondrial beta-oxidation pathway. The mitochondrial beta-oxidation pathway is the major energy-producing process in tissues and is performed through four consecutive reactions breaking down fatty acids into acetyl-CoA. Among the enzymes involved in this pathway, the trifunctional enzyme exhibits specifici…
272	1_2_299_m1	host	host	8.466911873	6.646827191	8.088889632	5.437566181	10.80884945	8.683205764	7.599143971	6.454020845	7.160048719	1.390560939	8.386305008	1.853844314	0.23	2.08E-38	F:GO:0003854; P:GO:0006694; P:GO:0055114	swissprot	NADPH-dependent aldehyde reductase ARI1 (EC 1.1.1.-)	P53111	NADPH-dependent aldehyde reductase involved in the detoxification of aldehyde inhibitors derived from lignocellulosic biomass conversion. Reduces commonly detected inhibitors in biomass conversion hydrolysates such as furfural, 5-hydroxymethylfurfural (HMF), cinnamic aldehyde, benzaldehyde, phenylacetaldehyde, and anisaldehyde. {ECO:0000269|PubMed:14574691, ECO:0000269|PubMed:19577617, ECO:000026…
273	1_2_17171_m1	host	host	7.302835276	7.593288245	8.411158404	7.252210118	6.543579436	8.939602872	8.146764995	5.402422415	7.639873011	0.535701487	7.25809243	1.588632149	-0.07	0	F:GO:0003994; P:GO:0006099; F:GO:0051539	swissprot	Aconitate hydratase, mitochondrial (Aconitase) (EC 4.2.1.3) (Citrate hydro-lyase)	Q99KI0	Catalyzes the isomerization of citrate to isocitrate via cis-aconitate. {ECO:0000250|UniProtKB:P16276}.
274	1_2_1904_m1	host	host	9.923831388	7.913575222	8.733427176	6.048813124	9.586534877	6.422685889	6.681698303	2.339228257	8.154911728	1.628665254	6.257536831	2.980075907	-0.38	0	F:GO:0004725; P:GO:0006470	swissprot	Tyrosine-protein phosphatase non-receptor type 11 (EC 3.1.3.48) (SH-PTP2) (cSH-PTP2)	Q90687	This PTPase activity may directly link growth factor receptors and other signaling proteins through protein-tyrosine phosphorylation. The SH2 regions may interact with other cellular components to modulate its own phosphatase activity against interacting substrates (By similarity). May play a positive role during the stages of erythroid cell proliferation (PubMed:8921851). {ECO:0000250|UniProtKB:…
275	1_2_14534_m1	host	host	7.588383116	9.173123314	8.088889632	6.959317909	8.057242838	8.969509016	6.717703602	6.126388318	7.952428492	0.935862375	7.467710944	1.286416561	-0.09	2.19E-123	F:GO:0004807; P:GO:0006096	swissprot	Triosephosphate isomerase (TIM) (EC 5.3.1.1) (Methylglyoxal synthase) (EC 4.2.3.3) (Triose-phosphate isomerase)	P00940	Triosephosphate isomerase is an extremely efficient metabolic enzyme that catalyzes the interconversion between dihydroxyacetone phosphate (DHAP) and D-glyceraldehyde-3-phosphate (G3P) in glycolysis and gluconeogenesis. {ECO:0000250|UniProtKB:P00939}.; It is also responsible for the non-negligible production of methylglyoxal a reactive cytotoxic side-product that modifies and can alter proteins, …
276	1_2_21859_m1	host	host	6.717149438	6.952714291	7.76662086	6.653694437	8.041614201	8.140505404	6.419889557	9.540115286	7.022544756	0.512458909	8.035531112	1.276078338	0.19	0	F:GO:0016747	swissprot	3-ketoacyl-CoA thiolase, mitochondrial (EC 2.3.1.16) (Acetyl-CoA acetyltransferase) (EC 2.3.1.9) (Acetyl-CoA acyltransferase) (Acyl-CoA hydrolase, mitochondrial) (EC 3.1.2.-) (EC 3.1.2.1) (EC 3.1.2.2) (Beta-ketothiolase) (Mitochondrial 3-oxoacyl-CoA thiolase)	Q8BWT1	In the production of energy from fats, this is one of the enzymes that catalyzes the last step of the mitochondrial beta-oxidation pathway, an aerobic process breaking down fatty acids into acetyl-CoA. Using free coenzyme A/CoA, catalyzes the thiolytic cleavage of medium- to long-chain unbranched 3-oxoacyl-CoAs into acetyl-CoA and a fatty acyl-CoA shortened by two carbon atoms. Also catalyzes the…
279	1_2_10454_m1	host	host	7.586559346	3.800244092	7.76662086	5.450297443	9.066351772	6.679082997	7.289328159	10.17248006	6.150930435	1.887511482	8.301810747	1.606475749	0.43	0	F:GO:0005515; F:GO:0008430	swissprot	Methanethiol oxidase (MTO) (EC 1.8.3.4) (Selenium-binding protein 1)	Q569D5	Catalyzes the oxidation of methanethiol, an organosulfur compound known to be produced in substantial amounts by gut bacteria (By similarity). Selenium-binding protein which may be involved in the sensing of reactive xenobiotics in the cytoplasm. May be involved in intra-Golgi protein transport (By similarity). {ECO:0000250|UniProtKB:Q13228, ECO:0000250|UniProtKB:Q8VIF7}.
280	1_2_21285_m1	host	host	5.838620681	6.020653115	8.411158404	5.443931812	6.039024969	3.512599269	7.289328159	2.621060219	6.428591003	1.343453947	4.865503154	2.169481821	-0.4	4.54E-92	F:GO:0003993; F:GO:0046872	swissprot	Probable inactive purple acid phosphatase 2	Q9LMG7	NA
282	1_2_1132_m1	host	host	7.592030656	3.487157054	6.477545771	3.018040931	4.265270015	4.341602882	4.061380731	0.655265055	5.143693603	2.238751776	3.330879671	1.787660678	-0.63	2.89E-108	C:GO:0005829; F:GO:0008276; P:GO:0009404; P:GO:0018872; F:GO:0030791; F:GO:0030792; P:GO:0032259; P:GO:0046685	swissprot	Arsenite methyltransferase (EC 2.1.1.137) (Methylarsonite methyltransferase) (S-adenosyl-L-methionine:arsenic(III) methyltransferase)	Q8VHT6	Catalyzes the transfer of a methyl group from AdoMet to trivalent arsenicals producing methylated and dimethylated arsenicals. It methylates arsenite to form methylarsonate, Me-AsO(3)H(2), which is reduced by methylarsonate reductase to methylarsonite, Me-As(OH)2. Methylarsonite is also a substrate and it is converted into the much less toxic compound dimethylarsinate (cacodylate), Me(2)As(O)-OH.…
284	1_2_810_m1	host	host	5.542130222	3.159670138	7.444352087	2.120267409	3.271789718	4.944115531	11.11290368	0	4.566604964	2.394236905	4.832202232	4.663503721	0.08	1.33E-52	F:GO:0004089; F:GO:0008270	swissprot	Carbonic anhydrase (EC 4.2.1.1) (Carbonate dehydratase)	Q92051	Reversible hydration of carbon dioxide.
285	1_2_676_m1	host	host	4.963739464	4.120531069	7.122083315	4.8390505	4.265270015	3.798902522	5.812259701	1.638162637	5.261351087	1.294952406	3.878648719	1.72380053	-0.44	8.74E-122	NA	nr	uncharacterized protein LOC114959616 isoform X1	XP0291935521	NA
288	1_2_7505_m1	host	host	13.72349426	13.6211413	6.797133682	9.97735884	13.07153024	14.08030322	8.170768528	15.27017023	11.02978202	3.316330051	12.64819305	3.117277049	0.2	1.52E-82	F:GO:0004364; F:GO:0005515	swissprot	Glutathione S-transferase Mu 3 (EC 2.5.1.18) (GST class-mu 3) (GSTM3-3) (hGSTM3-3)	P21266	Conjugation of reduced glutathione to a wide number of exogenous and endogenous hydrophobic electrophiles. May govern uptake and detoxification of both endogenous compounds and xenobiotics at the testis and brain blood barriers. {ECO:0000269|PubMed:10587441}.
289	1_2_6304_m1	host	host	9.634636009	10.14118418	6.797133682	7.252210118	10.28866635	8.909696727	6.69370007	11.17827792	8.456290998	1.676303053	9.267585267	1.95331532	0.13	2.28E-136	P:GO:0042254	swissprot	60S acidic ribosomal protein P0 (60S ribosomal protein L10E)	Q9DG68	Ribosomal protein P0 is the functional equivalent of E.coli protein L10.
290	1_2_6467_m1	host	host	7.881226035	12.03410629	7.441671227	9.97735884	7.308225456	11.65310467	5.812259701	4.419524833	9.333590598	2.11312914	7.298278666	3.133692416	-0.35	9.77E-116	F:GO:0016491; P:GO:0055114	swissprot	Synaptic vesicle membrane protein VAT-1 homolog (EC 1.-.-.-)	Q99536	Possesses ATPase activity (By similarity). Plays a part in calcium-regulated keratinocyte activation in epidermal repair mechanisms. Has no effect on cell proliferation. Negatively regulates mitochondrial fusion in cooperation with mitofusin proteins (MFN1-2). {ECO:0000250, ECO:0000269|PubMed:12898150, ECO:0000269|PubMed:17105775, ECO:0000269|PubMed:19508442}.
291	1_2_3030_m1	host	host	11.67359382	4.739505207	7.119402455	7.850725799	9.342071962	11.05059202	6.979512348	1.965795164	7.845806821	2.876847264	7.334492874	3.949206374	-0.1	0	F:GO:0003987; F:GO:0016208; P:GO:0019427	swissprot	Acetyl-coenzyme A synthetase, cytoplasmic (EC 6.2.1.1) (Acetate--CoA ligase) (Acetyl-CoA synthetase) (ACS) (AceCS) (Acetyl-CoA synthetase 1) (AceCS1) (Acyl-CoA synthetase short-chain family member 2) (Acyl-activating enzyme) (Propionate--CoA ligase) (EC 6.2.1.17)	Q9QXG4	Catalyzes the synthesis of acetyl-CoA from short-chain fatty acids (PubMed:11150295, PubMed:16790548). Acetate is the preferred substrate but can also utilize propionate with a much lower affinity (PubMed:11150295). {ECO:0000269|PubMed:11150295, ECO:0000269|PubMed:16790548}.
292	1_2_4909_m1	host	host	8.465088103	6.967114169	7.441671227	6.660060068	8.837517495	6.738895286	10.20745978	7.833251802	7.383483392	0.789506008	8.40428109	1.476339107	0.19	5.12E-179	P:GO:0006508; F:GO:0008234	swissprot	Dipeptidyl peptidase 1 (EC 3.4.14.1) (Cathepsin C) (Cathepsin J) (Dipeptidyl peptidase I) (DPP-I) (DPPI) (Dipeptidyl transferase) [Cleaved into: Dipeptidyl peptidase 1 exclusion domain chain (Dipeptidyl peptidase I exclusion domain chain); Dipeptidyl peptidase 1 heavy chain (Dipeptidyl peptidase I heavy chain); Dipeptidyl peptidase 1 light chain (Dipeptidyl peptidase I light chain)]	P53634	Thiol protease. Has dipeptidylpeptidase activity. Active against a broad range of dipeptide substrates composed of both polar and hydrophobic amino acids. Proline cannot occupy the P1 position and arginine cannot occupy the P2 position of the substrate. Can act as both an exopeptidase and endopeptidase. Activates serine proteases such as elastase, cathepsin G and granzymes A and B. Can also activ…
293	1_2_63_m1	host	host	5.838620681	7.294601085	6.152596138	9.983724471	6.330373796	8.59348733	8.468582573	3.063194159	7.317385594	1.884441764	6.613909464	2.584989524	-0.15	1.40E-16	F:GO:0009055; F:GO:0015035; P:GO:0045454	swissprot	SH3 domain-binding glutamic acid-rich-like protein 3 (SH3 domain-binding protein 1) (SH3BP-1)	Q9H299	Could act as a modulator of glutaredoxin biological activity.
294	1_2_6476_m1	host	host	5.545777762	6.646827191	7.763939999	6.952952277	7.552688371	7.311501791	7.289328159	9.448514156	6.727374307	0.917970967	7.900508119	1.038872893	0.23	1.07E-143	F:GO:0003924; F:GO:0005525	swissprot	Ras-related protein Rab-2	Q05975	Required for protein transport from the endoplasmic reticulum to the Golgi complex. {ECO:0000250}.
295	1_2_5280_m1	host	host	11.97008428	8.233862199	7.119402455	9.073219687	9.342071962	8.683205764	6.69370007	5.074789888	9.099142155	2.074532827	7.448441921	1.942020916	-0.29	0	F:GO:0005515; F:GO:0008430	swissprot	Methanethiol oxidase (MTO) (EC 1.8.3.4) (56 kDa selenium-binding protein) (SBP56) (SP56) (Selenium-binding protein 1) (Selenium-binding protein 2)	Q8VIF7	Catalyzes the oxidation of methanethiol, an organosulfur compound known to be produced in substantial amounts by gut bacteria (By similarity). Selenium-binding protein which may be involved in the sensing of reactive xenobiotics in the cytoplasm. May be involved in intra-Golgi protein transport (PubMed:10799528, PubMed:17377489). {ECO:0000250|UniProtKB:Q13228, ECO:0000269|PubMed:10799528, ECO:000…
296	1_2_1601_m1	host	host	7.883049805	6.006253237	7.119402455	4.8390505	7.048133904	6.542310468	7.301329926	5.379522133	6.461938999	1.328311047	6.567824107	0.852729112	0.02	3.61E-76	C:GO:0005854	swissprot	Nascent polypeptide-associated complex subunit alpha (NAC-alpha) (Alpha-NAC)	Q8AWF2	May promote appropriate targeting of ribosome-nascent polypeptide complexes. {ECO:0000250}.
297	1_2_5660_m1	host	host	7.301011506	5.693166199	7.119402455	6.946586646	5.290007587	4.914209387	2.930133383	4.068992023	6.765041702	0.729088663	4.300835595	1.046783109	-0.65	1.09E-95	F:GO:0005515	swissprot	Growth factor receptor-bound protein 2 (Adapter protein GRB2) (SH2/SH3 adapter GRB2)	Q60631	Adapter protein that provides a critical link between cell surface growth factor receptors and the Ras signaling pathway.; Isoform 2 does not bind to phosphorylated epidermal growth factor receptor (EGFR) but inhibits EGF-induced. transactivation of a RAS-responsive element. Isoform 2 acts as a dominant negative protein over GRB2 and by suppressing proliferative signals, may trigger active progra…
298	1_2_9817_m1	host	host	6.420658979	7.280201207	7.441671227	2.992578406	7.308225456	6.315819504	8.730391318	5.425322698	6.033777455	2.076399609	6.944939744	1.417138205	0.2	8.82E-173	F:GO:0003824; F:GO:0046872	swissprot	Mitochondrial-processing peptidase subunit beta (EC 3.4.24.64) (Beta-MPP)	Q3SZ71	Catalytic subunit of the essential mitochondrial processing protease (MPP), which is required for maturation of the majority of mitochondrial precursor proteins (By similarity). Most MPP cleavage sites follow an arginine at position -2 (By similarity). {ECO:0000250|UniProtKB:O75439, ECO:0000250|UniProtKB:P20069}.
299	1_2_11997_m1	host	host	5.836796911	8.860036276	6.797133682	7.869822693	4.801081757	5.969703963	4.09738603	6.735852807	7.340947391	1.30964908	5.401006139	1.178214397	-0.44	2.62E-44	F:GO:0005509	swissprot	Calcyphosin-like protein	Q8WWF8	NA
301	1_2_22512_m1	host	host	4.674544085	8.867236215	7.441671227	7.252210118	5.778933417	8.05078697	4.954822866	3.764259779	7.058915411	1.74538588	5.637200758	1.809146581	-0.32	3.69E-163	C:GO:0001726; F:GO:0005488; C:GO:0005925; P:GO:0033627; C:GO:0034667; F:GO:0038023; P:GO:0048333; C:GO:0048471; C:GO:0071438; P:GO:2000273	swissprot	Integrin beta-1 (Fibronectin receptor subunit beta) (Integrin subunit beta-1) (VLA-4 subunit beta) (CD antigen CD29)	B0FYY4	Integrins alpha-1/beta-1, alpha-2/beta-1, alpha-10/beta-1 and alpha-11/beta-1 are receptors for collagen. Integrins alpha-1/beta-1 and alpha-2/beta-2 recognize the proline-hydroxylated sequence G-F-P-G-E-R in collagen. Integrins alpha-2/beta-1, alpha-3/beta-1, alpha-4/beta-1, alpha-5/beta-1, alpha-8/beta-1, alpha-10/beta-1, alpha-11/beta-1 and alpha-V/beta-1 are receptors for fibronectin. Alpha-4…
302	1_2_11807_m1	host	host	3.794191558	5.066992123	8.086208771	5.743189652	6.299116521	6.738895286	11.07689838	6.431120562	5.672645526	1.800524865	7.636507687	2.300983078	0.43	6.08E-80	F:GO:0005509	swissprot	Nucleobindin-2 (DNA-binding protein NEFA) (Prepronesfatin) [Cleaved into: Nesfatin-1]	Q9JI85	Calcium-binding protein. May have a role in calcium homeostasis (By similarity). {ECO:0000250}.; Nesfatin-1: Anorexigenic peptide, seems to play an important role in hypothalamic pathways regulating food intake and energy homeostasis, acting in a leptin-independent manner. May also exert hypertensive roles and modulate blood pressure through directly acting on peripheral arterial resistance. {ECO…
303	1_2_16017_m1	host	host	5.545777762	7.287401146	6.47486491	6.660060068	5.534470502	6.256007215	5.836263234	8.465616574	6.492025972	0.720309494	6.523089381	1.328387773	0.01	1.39E-25	P:GO:0002642; F:GO:0005515; C:GO:0005576; C:GO:0005788; P:GO:0008284; P:GO:0030888; P:GO:0033622; C:GO:0034663; P:GO:0046626	swissprot	Marginal zone B- and B1-cell-specific protein (Plasma cell-induced resident endoplasmic reticulum protein) (Plasma cell-induced resident ER protein) (pERp1) (Proapoptotic caspase adapter protein)	Q561R0	Associates with immunoglobulin M (IgM) heavy and light chains and promotes IgM assembly and secretion. May exert its effect by acting as a molecular chaperone or as an oxidoreductase as it displays a low level of oxidoreductase activity (By similarity). Helps to diversify peripheral B-cell functions by regulating Ca(2+) stores, antibody secretion, and integrin activation. {ECO:0000250}.; Acts as …
304	1_2_21359_m1	host	host	2.922957881	6.013453176	6.152596138	5.13830834	6.023396332	6.738895286	7.301329926	6.781653372	5.056828884	1.491741742	6.711318729	0.525058049	0.41	7.64E-128	F:GO:0005509; F:GO:0005515; P:GO:0006491	swissprot	Glucosidase 2 subunit beta (80K-H protein) (Glucosidase II subunit beta) (Protein kinase C substrate 60.1 kDa protein heavy chain) (PKCSH)	P14314	Regulatory subunit of glucosidase II that cleaves sequentially the 2 innermost alpha-1,3-linked glucose residues from the Glc(2)Man(9)GlcNAc(2) oligosaccharide precursor of immature glycoproteins (PubMed:10929008). Required for efficient PKD1/Polycystin-1 biogenesis and trafficking to the plasma membrane of the primary cilia (By similarity). {ECO:0000250|UniProtKB:O08795, ECO:0000269|PubMed:10929…
305	1_2_16617_m1	host	host	5.547601532	5.3872791	7.441671227	3.642019137	4.312155927	3.512599269	6.134077279	4.724257078	5.504642749	1.553175857	4.670772388	1.097587135	-0.24	0	F:GO:0003723	swissprot	Vigilin (High density lipoprotein-binding protein) (HDL-binding protein)	Q8VDJ3	Appears to play a role in cell sterol metabolism. It may function to protect cells from over-accumulation of cholesterol (By similarity). {ECO:0000250}.
307	1_2_3614_m1	host	host	4.965563234	5.380079161	7.441671227	3.934911347	4.249641378	2.683595657	5.240635144	7.086385617	5.430556242	1.471994516	4.815064449	1.844168532	-0.17	8.47E-17	F:GO:0005515; P:GO:0010647; C:GO:0016021; P:GO:0023056; C:GO:0043226; P:GO:0048699; P:GO:0050804; P:GO:0065008; C:GO:0097060	swissprot	Neuroplastin (Stromal cell-derived receptor 1) (SDR-1)	P97300	Probable homophilic and heterophilic cell adhesion molecule involved in long term potentiation at hippocampal excitatory synapses through activation of p38MAPK. May also regulate neurite outgrowth by activating the FGFR1 signaling pathway. May play a role in synaptic plasticity (By similarity). {ECO:0000250}.
309	1_2_12152_m1	host	host	3.503172409	3.479957115	6.797133682	4.234169187	4.540990205	5.486815892	5.264638677	6.431120562	4.503608098	1.568607646	5.430891334	0.779561849	0.27	0	NA	nr	uncharacterized protein LOC114965053	XP0292004481	NA
310	1_2_10133_m1	host	host	5.545777762	2.213209084	6.797133682	0.897773522	3.547509908	3.542505414	5.824261468	5.028989323	3.863473513	2.7661802	4.485816528	1.13383225	0.22	1.16E-10	F:GO:0003723	swissprot	Plasminogen activator inhibitor 1 RNA-binding protein (PAI1 RNA-binding protein 1) (PAI-RBP1) (RDA288) (SERPINE1 mRNA-binding protein 1)	Q6AXS5	May play a role in the regulation of mRNA stability. Binds to the 3'-most 134 nt of the SERPINE1/PAI1 mRNA, a region which confers cyclic nucleotide regulation of message decay. Seems to play a role in PML-nuclear bodies formation. {ECO:0000250|UniProtKB:Q8NC51}.
311	1_2_15873_m1	host	host	2.335448272	0.640573954	6.47486491	1.808278306	3.791972823	1.538382647	7.015517647	4.068992023	2.814791361	2.540747793	4.103716285	2.247807347	0.54	2.93E-149	F:GO:0004620	swissprot	Phospholipase B-like 1 (EC 3.1.1.-) (LAMA-like protein 1) (Lamina ancestor homolog 1) (Phospholipase B domain-containing protein 1) [Cleaved into: Phospholipase B-like 1 chain A; Phospholipase B-like 1 chain B; Phospholipase B-like 1 chain C]	Q5U2V4	Exhibits weak phospholipase activity, acting on various phospholipids, including phosphatidylcholine, phosphatidylinositol, phosphatidylethanolamine and lysophospholipids. However, in view of the small size of the putative binding pocket, it has been proposed that it may act rather as an amidase or a peptidase (By similarity). {ECO:0000250}.
315	1_2_25592_m1	host	host	27.15232182	6.333740153	7.119402455	6.653694437	12.84269596	7.281595646	5.526447423	22.68418837	11.81478972	10.23010853	12.08373185	7.72451069	0.03	0	F:GO:0016805	swissprot	Cytosolic non-specific dipeptidase (EC 3.4.13.18) (CNDP dipeptidase 2) (Glutamate carboxypeptidase-like protein 1)	Q9D1A2	Hydrolyzes a variety of dipeptides including L-carnosine but has a strong preference for Cys-Gly. Catalyzes the production of N-lactoyl-amino acids from lactate and amino acids by reverse proteolysis. {ECO:0000250|UniProtKB:Q96KP4}.
316	1_2_21257_m1	host	host	10.50951723	13.62834124	6.149915277	8.773961846	10.07546071	14.59309744	6.44389309	13.54040646	9.765433897	3.13744614	11.16321442	3.690995416	0.19	2.24E-132	C:GO:0005741; F:GO:0008308; P:GO:0098656	swissprot	Voltage-dependent anion-selective channel protein 2 (VDAC-2) (Outer mitochondrial membrane protein porin)	P81004	Forms a channel through the mitochondrial outer membrane that allows diffusion of small hydrophilic molecules. The channel adopts an open conformation at low or zero membrane potential and a closed conformation at potentials above 30-40 mV. The open state has a weak anion selectivity whereas the closed state is cation-selective (By similarity). {ECO:0000250}.
317	1_2_7670_m1	host	host	13.43247511	7.600488184	5.505377733	6.959317909	9.342071962	8.337090222	8.718389552	13.47170561	8.374414733	3.484097653	9.967314338	2.372700995	0.25	0	F:GO:0003676; F:GO:0004812; F:GO:0005524; P:GO:0006418	swissprot	Asparagine--tRNA ligase, cytoplasmic (EC 6.1.1.22) (Asparaginyl-tRNA synthetase) (AsnRS)	Q2KJG3	NA
318	1_2_2292_m1	host	host	8.761578562	10.13398425	6.47218405	10.58224015	9.602163514	10.08481588	8.730391318	14.24147208	8.987496752	1.847112801	10.6647107	2.449496409	0.25	1.08E-155	F:GO:0003735; C:GO:0005840; P:GO:0006412; F:GO:0008097	swissprot	60S ribosomal protein L5	Q26481	Component of the ribosome, a large ribonucleoprotein complex responsible for the synthesis of proteins in the cell. The small ribosomal subunit (SSU) binds messenger RNAs (mRNAs) and translates the encoded message by selecting cognate aminoacyl-transfer RNA (tRNA) molecules. The large subunit (LSU) contains the ribosomal catalytic site termed the peptidyl transferase center (PTC), which catalyzes…
319	1_2_25361_m1	host	host	8.175892724	11.07324536	7.116721594	10.88786362	8.577425942	11.65310467	7.575140438	10.45431202	9.313430825	1.974445932	9.564995769	1.833566706	0.04	0	F:GO:0004828; F:GO:0005524; P:GO:0006434	swissprot	Serine--tRNA ligase, cytoplasmic (EC 6.1.1.11) (Seryl-tRNA synthetase) (SerRS) (Seryl-tRNA(Ser/Sec) synthetase)	Q9GMB8	Catalyzes the attachment of serine to tRNA(Ser) in a two-step reaction: serine is first activated by ATP to form Ser-AMP and then transferred to the acceptor end of tRNA(Ser). Is probably also able to aminoacylate tRNA(Sec) with serine, to form the misacylated tRNA L-seryl-tRNA(Sec), which will be further converted into selenocysteinyl-tRNA(Sec). In the nucleus, binds to the VEGFA core promoter a…
320	1_2_9410_m1	host	host	13.71437541	8.241062138	5.183108961	8.468338374	9.066351772	10.2814007	5.848265	5.661354095	8.90172122	3.540904242	7.714342892	2.317665744	-0.21	0	F:GO:0004818; F:GO:0004827; F:GO:0005524; C:GO:0005737; P:GO:0006424; P:GO:0006433	swissprot	Bifunctional glutamate/proline--tRNA ligase (Bifunctional aminoacyl-tRNA synthetase) [Includes: Glutamate--tRNA ligase (EC 6.1.1.17) (Glutamyl-tRNA synthetase) (GluRS); Proline--tRNA ligase (EC 6.1.1.15) (Prolyl-tRNA synthetase) (ProRS)]	Q7SIA2	Multifunctional protein which is primarily part of the aminoacyl-tRNA synthetase multienzyme complex, also know as multisynthetase complex, that catalyzes the attachment of the cognate amino acid to the corresponding tRNA in a two-step reaction: the amino acid is first activated by ATP to form a covalent intermediate with AMP and is then transferred to the acceptor end of the cognate tRNA. The ph…
322	1_2_9035_m1	host	host	10.21667431	8.219462321	7.438990366	8.773961846	7.812779923	7.597805043	10.74307903	10.14957978	8.66227221	1.172055107	9.075810944	1.603383006	0.07	6.67E-24	F:GO:0003735; C:GO:0005840; P:GO:0006414	swissprot	60S acidic ribosomal protein P1 (Ribosomal protein RPL-21)	O01359	Plays an important role in the elongation step of protein synthesis.
323	1_2_7597_m1	host	host	10.51316477	7.913575222	6.149915277	8.175446165	7.844037198	7.824296007	6.122075513	10.89644596	8.188025358	1.792172525	8.171713669	1.987733511	0	4.46E-141	F:GO:0003735; P:GO:0006412; C:GO:0015935	swissprot	40S ribosomal protein SA	A7RKS5	Required for the assembly and/or stability of the 40S ribosomal subunit. Required for the processing of the 20S rRNA-precursor to mature 18S rRNA in a late step of the maturation of 40S ribosomal subunits. {ECO:0000255|HAMAP-Rule:MF_03015}.
325	1_2_1366_m1	host	host	10.21667431	8.554149176	6.794452822	8.761230583	7.568317008	7.627711188	6.407887791	7.45981871	8.581626722	1.402424534	7.265933674	0.576238606	-0.24	3.72E-128	F:GO:0003924; F:GO:0005525	swissprot	Ras-related protein Rab-5C	Q58DS9	Protein transport. Probably involved in vesicular traffic (By similarity). {ECO:0000250}.
327	1_2_4385_m1	host	host	6.420658979	7.273001268	6.47218405	6.348070965	7.048133904	7.478180465	7.872954483	9.517215004	6.628478815	0.432687298	7.979120964	1.07930269	0.27	6.28E-94	F:GO:0003735; C:GO:0005840; P:GO:0006412	swissprot	60S ribosomal protein L12	P23358	Binds directly to 26S ribosomal RNA.
328	1_2_8607_m1	host	host	10.21667431	8.539749299	6.47218405	8.461972743	8.577425942	7.025198539	0	6.75875309	8.4226451	1.53167655	5.590344393	3.812199362	-0.59	7.75E-46	P:GO:0032970	swissprot	Costars family protein ABRACL (ABRA C-terminal-like protein)	Q6V289	NA
329	1_2_10205_m1	host	host	10.80053638	6.65402713	6.149915277	6.952952277	8.80626022	6.768801431	0.857436835	6.75875309	7.639357765	2.133347767	5.797812894	3.43143778	-0.4	5.74E-11	F:GO:0016857	swissprot	L-rhamnose mutarotase (EC 5.1.3.32) (Rhamnose 1-epimerase) (Type-3 mutarotase)	Q88S50	Involved in the anomeric conversion of L-rhamnose. {ECO:0000255|HAMAP-Rule:MF_01663}.
330	1_2_20832_m1	host	host	7.588383116	9.813697268	6.47218405	9.68446663	6.559208074	9.708794195	4.073382497	10.10377921	8.389682766	1.635355722	7.611290994	2.842281489	-0.14	0	F:GO:0003924; F:GO:0005525; P:GO:0007188; F:GO:0031683	swissprot	Guanine nucleotide-binding protein G(i) subunit alpha (Adenylate cyclase-inhibiting G alpha protein)	P30676	Guanine nucleotide-binding proteins (G proteins) are involved as modulators or transducers in various transmembrane signaling systems. This G protein is involved in 1-methyladenine-induced oocyte maturation.
331	1_2_407_m1	host	host	3.504996179	6.326540214	6.149915277	5.743189652	7.797151286	7.37131408	8.754394851	5.051889605	5.431160331	1.307132287	7.243687456	1.571498798	0.42	2.88E-12	F:GO:0005044; C:GO:0016020	swissprot	Macrophage scavenger receptor types I and II (Macrophage acetylated LDL receptor I and II) (CD antigen CD204)	Q05585	Membrane glycoproteins implicated in the pathologic deposition of cholesterol in arterial walls during atherogenesis. Two types of receptor subunits exist. These receptors mediate the endocytosis of a diverse group of macromolecules, including modified low density lipoproteins (LDL). {ECO:0000250|UniProtKB:P21757}.
332	1_2_11346_m1	host	host	6.424306519	7.913575222	6.794452822	6.647328805	6.299116521	6.196194926	4.942821099	6.080587753	6.944915842	0.663458671	5.879680075	0.630919228	-0.24	4.11E-17	F:GO:0004129; C:GO:0005740	swissprot	Cytochrome c oxidase subunit 5B, mitochondrial (Cytochrome c oxidase polypeptide Vb)	P10606	This protein is one of the nuclear-coded polypeptide chains of cytochrome c oxidase, the terminal oxidase in mitochondrial electron transport.
334	1_2_1374_m1	host	host	9.34179309	4.433618107	6.149915277	5.437566181	7.032505266	5.397097458	4.918817566	2.712661349	6.340723164	2.120972307	5.01527041	1.781978301	-0.34	2.33E-126	P:GO:0007010; F:GO:0051015	swissprot	Villin-1	P09327	Epithelial cell-specific Ca(2+)-regulated actin-modifying protein that modulates the reorganization of microvillar actin filaments. Plays a role in the actin nucleation, actin filament bundle assembly, actin filament capping and severing. Binds phosphatidylinositol 4,5-bisphosphate (PIP2) and lysophosphatidic acid (LPA); binds LPA with higher affinity than PIP2. Binding to LPA increases its phosp…
335	1_2_16409_m1	host	host	4.379877396	5.707566077	7.116721594	3.922180084	4.036435738	5.939797818	7.003515881	6.454020845	5.281586288	1.438777783	5.85844257	1.289991465	0.15	8.90E-180	NA	nr	uncharacterized protein LOC114970514 isoform X1	XP0292068081	NA
336	1_2_10477_m1	host	host	6.422482749	4.746705145	6.47218405	4.533427028	6.054653606	4.854397098	5.824261468	5.44822298	5.543699743	1.047249418	5.545383788	0.524096472	0	0	F:GO:0016787	swissprot	Serine/threonine-protein phosphatase 2A catalytic subunit beta isoform (PP2A-beta) (EC 3.1.3.16)	Q0P594	PP2A can modulate the activity of phosphorylase B kinase casein kinase 2, mitogen-stimulated S6 kinase, and MAP-2 kinase. {ECO:0000250}.
337	1_2_2127_m1	host	host	2.921134111	5.3872791	6.149915277	4.539792659	3.791972823	4.854397098	3.811573752	2.011595729	4.749530287	1.385017945	3.61738485	1.179964447	-0.39	1.33E-57	C:GO:0005885; P:GO:0034314	swissprot	Actin-related protein 2/3 complex subunit 5-C	Q641B9	Component of the Arp2/3 complex, a multiprotein complex that mediates actin polymerization upon stimulation by nucleation-promoting factor (NPF). The Arp2/3 complex mediates the formation of branched actin networks in the cytoplasm, providing the force for cell motility (By similarity). In addition to its role in the cytoplasmic cytoskeleton, the Arp2/3 complex also promotes actin polymerization …
339	1_2_2947_m1	host	host	1.458743285	4.746705145	5.827646505	5.443931812	2.002589232	5.200512639	6.122075513	4.724257078	4.369256687	1.991262839	4.512358615	1.770930807	0.05	1.15E-179	NA	nr	uncharacterized protein LOC114953118	XP0291851101	NA
340	1_2_5718_m1	host	host	4.667249005	2.213209084	6.149915277	3.024406562	2.522772336	3.226296017	4.09738603	1.356330674	4.013694982	1.752237718	2.800696264	1.158443376	-0.52	1.52E-48	C:GO:0001725; P:GO:0001843; F:GO:0005522; C:GO:0005829; C:GO:0005886; C:GO:0005925; P:GO:0007166; P:GO:0007411; P:GO:0009887; P:GO:0010633; F:GO:0017124; C:GO:0030027; C:GO:0030175; P:GO:0030838; F:GO:0050699; P:GO:0051496; P:GO:0070358; P:GO:1900028; P:GO:1990830	swissprot	Protein enabled homolog	Q8N8S7	Ena/VASP proteins are actin-associated proteins involved in a range of processes dependent on cytoskeleton remodeling and cell polarity such as axon guidance and lamellipodial and filopodial dynamics in migrating cells. ENAH induces the formation of F-actin rich outgrowths in fibroblasts. Acts synergistically with BAIAP2-alpha and downstream of NTN1 to promote filipodia formation (By similarity).…
341	1_2_4434_m1	host	host	4.087034477	2.526296122	6.149915277	3.622922243	3.594395819	2.457104693	0.893442135	0	4.09654203	1.517280462	1.736235662	1.601793426	-1.24	1.19E-82	NA	nr	NACHT, LRR and PYD domains-containing protein 1-like	XP0291878161	NA
342	1_2_6127_m1	host	host	5.549425302	0.626174076	4.860840189	2.41952525	6.299116521	2.713501801	1.465066692	1.356330674	3.363991204	2.266005122	2.958503922	2.310629961	-0.19	0	F:GO:0004559; P:GO:0006013; F:GO:0030246	swissprot	Lysosomal alpha-mannosidase (Laman) (EC 3.2.1.24) (Lysosomal acid alpha-mannosidase) (Mannosidase alpha class 2B member 1) (Mannosidase alpha-B)	Q60HE9	Necessary for the catabolism of N-linked carbohydrates released during glycoprotein turnover. {ECO:0000250}.
343	1_2_7280_m1	host	host	3.503172409	1.900122046	5.827646505	3.024406562	2.278309421	3.256202161	3.799571985	0.982897582	3.563836881	1.652013551	2.579245287	1.236440624	-0.47	1.99E-38	F:GO:0005515; C:GO:0005576; C:GO:0005739; P:GO:0010917; P:GO:0010940; C:GO:0031982; P:GO:0035794; P:GO:1901031	swissprot	Heme-binding protein 2 (Protein SOUL)	Q9WU63	Can promote mitochondrial permeability transition and facilitate necrotic cell death under different types of stress conditions (By similarity). May have low affinity for heme (PubMed:15518569). {ECO:0000250|UniProtKB:Q9Y5Z4}.
344	1_2_7775_m1	host	host	3.506819949	1.579835069	4.538571417	1.515386097	2.782863888	2.200707586	3.191942129	1.683963202	2.785153133	1.490008796	2.464869201	0.660643929	-0.18	1.73E-136	F:GO:0003676; F:GO:0008270	swissprot	Zinc finger RNA-binding protein	Q5U231	Involved in postimplantation and gastrulation stages of development. Binds to DNA and RNA (By similarity). {ECO:0000250}.
348	1_2_20782_m1	host	host	11.96826051	7.593288245	6.147234417	8.474704005	12.62949032	8.59348733	4.657008821	10.45431202	8.545871795	2.475121955	9.083574622	3.380685802	0.09	0	P:GO:0006508; F:GO:0008237; F:GO:0008270	swissprot	Endoplasmic reticulum aminopeptidase 1 (EC 3.4.11.-) (ARTS-1) (Adipocyte-derived leucine aminopeptidase) (A-LAP) (Aminopeptidase PILS) (Puromycin-insensitive leucyl-specific aminopeptidase) (PILS-AP)	Q9JJ22	Aminopeptidase that plays a central role in peptide trimming, a step required for the generation of most HLA class I-binding peptides. Peptide trimming is essential to customize longer precursor peptides to fit them to the correct length required for presentation on MHC class I molecules. Strongly prefers substrates 9-16 residues long. Rapidly degrades 13-mer to a 9-mer and then stops. Preferenti…
349	1_2_3524_m1	host	host	8.465088103	9.493410291	6.791771961	9.678100999	9.586534877	10.2814007	8.992200064	8.419816009	8.607092838	1.322645372	9.319987912	0.798564579	0.11	0	F:GO:0005515	swissprot	Serine/threonine-protein phosphatase 2A 65 kDa regulatory subunit A alpha isoform (PP2A subunit A isoform PR65-alpha) (PP2A subunit A isoform R1-alpha)	P54612	The PR65 subunit of protein phosphatase 2A serves as a scaffolding molecule to coordinate the assembly of the catalytic subunit and a variable regulatory B subunit. Upon interaction with GNA12 promotes dephosphorylation of microtubule associated protein TAU/MAPT. Required for proper chromosome segregation and for centromeric localization of SGO1 in mitosis. {ECO:0000250|UniProtKB:P30153}.
350	1_2_21738_m1	host	host	11.38257467	7.593288245	6.469503189	9.671735368	9.08198041	7.597805043	4.359194776	10.80484483	8.779275369	2.184434717	7.960956265	2.735504947	-0.14	0	F:GO:0016772	swissprot	L-fucose kinase (Fucokinase) (EC 2.7.1.52)	Q8N0W3	Takes part in the salvage pathway for reutilization of fucose from the degradation of oligosaccharides. {ECO:0000269|PubMed:30503518}.
351	1_2_13061_m1	host	host	9.632812239	8.874436154	6.147234417	8.156349271	10.31992362	9.995097448	7.551136905	6.40822028	8.20270802	1.497056849	8.568594564	1.897761935	0.06	0	F:GO:0005524; P:GO:0006457; F:GO:0051082	swissprot	T-complex protein 1 subunit delta (TCP-1-delta) (CCT-delta)	P53451	Component of the chaperonin-containing T-complex (TRiC), a molecular chaperone complex that assists the folding of proteins upon ATP hydrolysis. {ECO:0000250|UniProtKB:P50991}.
352	1_2_21431_m1	host	host	6.715325668	8.546949237	5.1804281	9.38520879	6.803670989	7.884108296	6.991514114	9.120881629	7.456977949	1.883156827	7.700043757	1.058010461	0.05	0	F:GO:0005388; F:GO:0005524; C:GO:0016021; P:GO:0070588	swissprot	Plasma membrane calcium-transporting ATPase 3 (PMCA3) (EC 7.2.2.10) (Plasma membrane calcium ATPase isoform 3) (Plasma membrane calcium pump isoform 3)	Q16720	This magnesium-dependent enzyme catalyzes the hydrolysis of ATP coupled with the transport of calcium out of the cell.
353	1_2_12145_m1	host	host	13.13598465	10.76015832	5.1804281	10.89422926	7.33948273	8.140505404	2.322503527	8.770348819	9.992700081	3.388212237	6.64321012	2.939382771	-0.59	1.57E-117	F:GO:0004090; C:GO:0005634; C:GO:0005829; C:GO:0005886; C:GO:0005902; F:GO:0016655; P:GO:0017144; P:GO:0019371; P:GO:0030855; P:GO:0042373; F:GO:0050221; P:GO:0055114	swissprot	Carbonyl reductase [NADPH] 1 (EC 1.1.1.184) (15-hydroxyprostaglandin dehydrogenase [NADP(+)]) (EC 1.1.1.197) (NADPH-dependent carbonyl reductase 1) (Prostaglandin 9-ketoreductase) (Prostaglandin-E(2) 9-reductase) (EC 1.1.1.189)	P48758	NADPH-dependent reductase with broad substrate specificity. Catalyzes the reduction of a wide variety of carbonyl compounds including quinones, prostaglandins, menadione, plus various xenobiotics. Catalyzes the reduction of the antitumor anthracyclines doxorubicin and daunorubicin to the cardiotoxic compounds doxorubicinol and daunorubicinol. Can convert prostaglandin E2 to prostaglandin F2-alpha…
354	1_2_11191_m1	host	host	8.174068954	6.319340275	4.858159328	5.131942709	8.332963027	8.110599259	6.717703602	7.787451237	6.120877816	1.508579003	7.737179281	0.715602003	0.34	1.25E-34	F:GO:0047485; C:GO:0097546	swissprot	Cilia- and flagella-associated protein 36 (Coiled-coil domain-containing protein 104)	Q1RM35	NA
355	1_2_11323_m1	host	host	8.463264333	7.586088306	7.436309505	7.55783359	7.063762541	6.935480105	5.800257935	6.781653372	7.760873934	0.472747197	6.645288488	0.57503731	-0.22	0	F:GO:0004177; C:GO:0005737; P:GO:0006508; F:GO:0008235; F:GO:0030145	swissprot	Probable aminopeptidase NPEPL1 (EC 3.4.11.-) (Aminopeptidase-like 1)	Q5R7G6	Probably catalyzes the removal of unsubstituted N-terminal amino acids from various peptides. {ECO:0000250}.
356	1_2_4314_m1	host	host	9.34361686	7.607688123	5.824965645	7.258575749	6.299116521	7.055104683	4.645007054	7.155086465	7.508711594	1.446172195	6.288578681	1.16043621	-0.26	4.86E-90	P:GO:0006886; C:GO:0030904; F:GO:0035091; P:GO:0042147	swissprot	Sorting nexin-2	Q9CWK8	Involved in several stages of intracellular trafficking. Interacts with membranes containing phosphatidylinositol 3-phosphate (PtdIns(3P)) or phosphatidylinositol 3,5-bisphosphate (PtdIns(3,5)P2). Acts in part as component of the retromer membrane-deforming SNX-BAR subcomplex. The SNX-BAR retromer mediates retrograde transport of cargo proteins from endosomes to the trans-Golgi network (TGN) and …
357	1_2_18460_m1	host	host	6.717149438	5.074192062	4.858159328	4.826319237	8.088500112	11.87959564	3.489756174	10.17248006	5.368955016	0.905516284	8.407582995	3.626594728	0.65	1.39E-159	F:GO:0000774; F:GO:0005515; C:GO:0005576; C:GO:0005654; C:GO:0005829; P:GO:0006457; P:GO:0006898; P:GO:0006986; C:GO:0032991; P:GO:0045345; P:GO:0051135; C:GO:0071682; P:GO:1900034	swissprot	Heat shock protein 105 kDa (Antigen NY-CO-25) (Heat shock 110 kDa protein)	Q92598	Acts as a nucleotide-exchange factor (NEF) for chaperone proteins HSPA1A and HSPA1B, promoting the release of ADP from HSPA1A/B thereby triggering client/substrate protein release (PubMed:24318877). Prevents the aggregation of denatured proteins in cells under severe stress, on which the ATP levels decrease markedly. Inhibits HSPA8/HSC70 ATPase and chaperone activities (By similarity). {ECO:00002…
358	1_2_5411_m1	host	host	7.004521047	6.95991423	5.502696873	7.258575749	6.559208074	7.085010828	5.860266767	10.17248006	6.681426975	0.796753892	7.419241432	1.902813042	0.15	6.02E-80	P:GO:0006108; F:GO:0016615; P:GO:0055114	swissprot	Malate dehydrogenase, cytoplasmic (EC 1.1.1.37) (Cytosolic malate dehydrogenase)	Q6PAB3	NA
359	1_2_2928_m1	host	host	7.590206886	6.974314108	5.1804281	6.042447493	7.323854093	7.055104683	6.705701836	5.425322698	6.446849147	1.057173774	6.627495828	0.840456341	0.04	1.90E-124	C:GO:0005634; P:GO:0006334	swissprot	Nucleosome assembly protein 1-like 1	Q5R4D4	Plays a key role in the regulation of embryonic neurogenesis (By similarity). Promotes the proliferation of neural progenitors and inhibits neuronal differentiation during cortical development (By similarity). Regulates neurogenesis via the modulation of RASSF10; regulates RASSF10 expression by promoting SETD1A-mediated H3K4 methylation at the RASSF10 promoter (By similarity). {ECO:0000250|UniPro…
360	1_2_19098_m1	host	host	5.836796911	6.340940092	4.858159328	8.156349271	6.070282244	6.798707575	4.395200075	10.17248006	6.298061401	1.383372124	6.859167488	2.427287301	0.12	0	F:GO:0003735; C:GO:0005840; P:GO:0006412	swissprot	60S ribosomal protein L3 (L4)	P21531	The L3 protein is a component of the large subunit of cytoplasmic ribosomes. {ECO:0000250|UniProtKB:P39023}.
361	1_2_469_m1	host	host	8.756107252	4.426418168	5.824965645	3.629287875	7.812779923	5.397097458	6.407887791	4.373724268	5.659194735	2.255261039	5.99787236	1.467513728	0.08	0	F:GO:0005515	swissprot	Disks large 1 tumor suppressor protein	P31007	During embryonic development, some isoforms are essential for proper neuronal differentiation and organization. Required for cell polarity; maintenance of apicobasal polarity. Plays a critical role at septate junctions in cellular growth control during larval development. The presence of a guanylate kinase domain suggests involvement in cellular adhesion as well as signal transduction to control …
362	1_2_14338_m1	host	host	1.455095745	0	6.469503189	3.330030034	7.292596819	9.482303232	7.860952716	7.391117862	2.813657242	2.792502275	8.006742657	1.014483758	1.51	0	F:GO:0003994; P:GO:0006879; P:GO:0010040; F:GO:0051539	swissprot	Cytoplasmic aconitate hydratase (Aconitase) (EC 4.2.1.3) (Citrate hydro-lyase) (Ferritin repressor protein) (Iron regulatory protein 1) (IRP1) (Iron-responsive element-binding protein 1) (IRE-BP 1)	P21399	Iron sensor. Binds a 4Fe-4S cluster and functions as aconitase when cellular iron levels are high. Functions as mRNA binding protein that regulates uptake, sequestration and utilization of iron when cellular iron levels are low. Binds to iron-responsive elements (IRES) in target mRNA species when iron levels are low. Binding of a 4Fe-4S cluster precludes RNA binding. {ECO:0000269|PubMed:1946430, …
363	1_2_25583_m1	host	host	8.466911873	4.426418168	6.147234417	3.635653506	6.039024969	4.854397098	5.252636911	0.982897582	5.669054491	2.139745044	4.28223914	2.253958572	-0.4	1.54E-38	F:GO:0005515	swissprot	Myotrophin	Q7T2B9	Regulates NF-kappa-B transcription factor activity. Promotes growth of cardiomyocytes, but not cardiomyocyte proliferation. Promotes cardiac muscle hypertrophy. Plays a role in the regulation of the growth of actin filaments. Inhibits the activity of the F-actin-capping protein complex (By similarity). {ECO:0000250}.
364	1_2_9821_m1	host	host	8.174068954	6.967114169	4.858159328	6.96568354	5.534470502	7.085010828	3.203943896	1.05159843	6.741256498	1.378451507	4.218755914	2.646208109	-0.68	3.02E-149	F:GO:0004298; C:GO:0019773; P:GO:0043161	swissprot	Proteasome subunit alpha type-5 (EC 3.4.25.1) (Macropain zeta chain) (Multicatalytic endopeptidase complex zeta chain) (Proteasome zeta chain)	Q9Z2U1	Component of the 20S core proteasome complex involved in the proteolytic degradation of most intracellular proteins. This complex plays numerous essential roles within the cell by associating with different regulatory particles. Associated with two 19S regulatory particles, forms the 26S proteasome and thus participates in the ATP-dependent degradation of ubiquitinated proteins. The 26S proteasom…
365	1_2_3103_m1	host	host	4.085210707	4.433618107	6.147234417	4.234169187	5.290007587	5.713306855	5.824261468	7.482718992	4.725058105	0.958801223	6.077573725	0.964633107	0.36	8.66E-62	P:GO:0002014; P:GO:0002576; F:GO:0005515; C:GO:0005615; C:GO:0005788; C:GO:0005829; P:GO:0007154; C:GO:0016529; P:GO:0023052; P:GO:0031175; C:GO:0048471; P:GO:0071542; F:GO:0120146; P:GO:1905897	swissprot	Mesencephalic astrocyte-derived neurotrophic factor (Arginine-rich protein) (Protein ARMET)	P55145	Selectively promotes the survival of dopaminergic neurons of the ventral mid-brain (PubMed:12794311). Modulates GABAergic transmission to the dopaminergic neurons of the substantia nigra (By similarity). Enhances spontaneous, as well as evoked, GABAergic inhibitory postsynaptic currents in dopaminergic neurons (By similarity). Inhibits cell proliferation and endoplasmic reticulum (ER) stress-indu…
366	1_2_14536_m1	host	host	4.961915694	3.487157054	6.469503189	3.330030034	5.029916035	4.371509027	8.158766761	6.103488035	4.562151493	1.468733949	5.915919964	1.656879763	0.37	1.36E-36	C:GO:0000785; F:GO:0001047; P:GO:0001933; P:GO:0001963; P:GO:0002866; F:GO:0003729; F:GO:0005102; F:GO:0005507; C:GO:0005634; C:GO:0005739; C:GO:0005829; P:GO:0006281; P:GO:0006357; P:GO:0006517; P:GO:0007005; F:GO:0008047; F:GO:0008233; P:GO:0008344; P:GO:0009967; P:GO:0010273; P:GO:0010628; C:GO:0016020; F:GO:0016684; P:GO:0018323; F:GO:0019899; P:GO:0030073; P:GO:0031397; P:GO:0032091; P:GO:00…	swissprot	Protein/nucleic acid deglycase DJ-1 (EC 3.1.2.-) (EC 3.5.1.-) (EC 3.5.1.124) (Maillard deglycase) (Parkinson disease protein 7 homolog) (Parkinsonism-associated deglycase) (Protein DJ-1) (DJ-1)	Q5E946	Protein and nucleotide deglycase that catalyzes the deglycation of the Maillard adducts formed between amino groups of proteins or nucleotides and reactive carbonyl groups of glyoxals. Thus, functions as a protein deglycase that repairs methylglyoxal- and glyoxal-glycated proteins, and releases repaired proteins and lactate or glycolate, respectively. Deglycates cysteine, arginine and lysine resi…
367	1_2_19193_m1	host	host	6.715325668	3.166870077	5.502696873	1.814643937	6.803670989	2.427198549	5.526447423	7.040585052	4.299884139	2.216698444	5.449475503	2.121756951	0.34	5.12E-18	F:GO:0005509	swissprot	Sarcoplasmic reticulum histidine-rich calcium-binding protein	P16230	May play a role in the regulation of calcium sequestration or release in the SR of skeletal and cardiac muscle.
368	1_2_4523_m1	host	host	6.424306519	3.793044153	5.502696873	3.622922243	4.280898653	4.025393485	5.240635144	3.764259779	4.835742447	1.357266444	4.327796765	0.644074276	-0.16	1.82E-73	F:GO:0005515	swissprot	Small glutamine-rich tetratricopeptide repeat-containing protein alpha (Alpha-SGT) (Vpu-binding protein) (UBP)	O43765	Co-chaperone that binds misfolded and hydrophobic patches-containing client proteins in the cytosol. Mediates their targeting to the endoplasmic reticulum but also regulates their sorting to the proteasome when targeting fails (PubMed:28104892). Functions in tail-anchored/type II transmembrane proteins membrane insertion constituting with ASNA1 and the BAG6 complex a targeting module (PubMed:2810…
369	1_2_5050_m1	host	host	0.878528757	4.11333113	6.469503189	4.234169187	2.507143699	4.311696737	8.754394851	1.310530109	3.923883066	2.301197712	4.220941349	3.264354615	0.11	2.58E-170	F:GO:0004620	swissprot	Putative phospholipase B-like 2 (EC 3.1.1.-) (76 kDa protein) (p76) (LAMA-like protein 2) (Lamina ancestor homolog 2) (Phospholipase B domain-containing protein 2) [Cleaved into: Putative phospholipase B-like 2 32 kDa form; Putative phospholipase B-like 2 45 kDa form]	Q8NHP8	Putative phospholipase. {ECO:0000250}.
370	1_2_11356_m1	host	host	2.628291192	3.479957115	5.824965645	3.629287875	4.0208071	3.798902522	3.227947428	2.362128539	3.890625456	1.362853083	3.352446397	0.739878043	-0.21	3.15E-89	F:GO:0004521	swissprot	Poly(U)-specific endoribonuclease-B (EC 3.1.-.-) (Protein endoU-B) (Uridylate-specific endoribonuclease-B)	Q503V9	Endoribonuclease that cleaves single-stranded RNAs at uridylates and releases products that have 2'-3'-cyclic phosphate termini. {ECO:0000250}.
373	1_2_21558_m1	host	host	10.21485054	4.426418168	6.147234417	3.323664403	8.561797305	5.170606495	5.204629845	0	6.028041881	3.023377231	4.734258411	3.534350748	-0.35	1.57E-108	P:GO:0008218	swissprot	GFP-like fluorescent chromoprotein amFP486	Q9U6Y6	Pigment protein that is green in color. {ECO:0000269|PubMed:10504696}.
380	1_2_6187_m1	host	host	5.252934843	6.013453176	5.502696873	5.743189652	5.061173309	5.427003602	4.383198309	4.046091741	5.628068636	0.325687751	4.72936674	0.628089722	-0.25	1.25E-47	C:GO:0005764; P:GO:0006665	swissprot	Prosaposin (Proactivator polypeptide) [Cleaved into: Saposin-A (Protein A); Saposin-B (Cerebroside sulfate activator) (CSAct) (Dispersin) (Sphingolipid activator protein 1) (SAP-1) (Sulfatide/GM1 activator); Saposin-C (A1 activator) (Co-beta-glucosidase) (Glucosylceramidase activator) (Sphingolipid activator protein 2) (SAP-2); Saposin-D (Component C) (Protein C)]	P26779	Saposin-A and saposin-C stimulate the hydrolysis of glucosylceramide by beta-glucosylceramidase (EC 3.2.1.45) and galactosylceramide by beta-galactosylceramidase (EC 3.2.1.46). Saposin-C apparently acts by combining with the enzyme and acidic lipid to form an activated complex, rather than by solubilizing the substrate. {ECO:0000250|UniProtKB:P07602}.; Saposin-B stimulates the hydrolysis of galac…
381	1_2_9650_m1	host	host	13.4270038	13.27205457	5.500016012	13.30738887	11.31340392	13.22139346	4.335191243	11.85644326	11.37661581	3.91829422	10.18160797	3.979401953	-0.16	5.84E-169	C:GO:0008290; P:GO:0051016	swissprot	F-actin-capping protein subunit beta (CapZ beta)	Q5XI32	F-actin-capping proteins bind in a Ca(2+)-independent manner to the fast growing ends of actin filaments (barbed end) thereby blocking the exchange of subunits at these ends. Unlike other capping proteins (such as gelsolin and severin), these proteins do not sever actin filaments. Plays a role in the regulation of cell morphology and cytoskeletal organization (By similarity). {ECO:0000250}.
382	1_2_21370_m1	host	host	8.175892724	7.600488184	5.500016012	6.959317909	7.063762541	7.854202151	6.134077279	7.086385617	7.058928707	1.151958677	7.034606897	0.703851561	0	3.90E-135	F:GO:0016491; P:GO:0055114	swissprot	Aldo-keto reductase family 1 member A1 (EC 1.1.1.2) (EC 1.1.1.33) (EC 1.1.1.372) (EC 1.1.1.54) (Alcohol dehydrogenase [NADP(+)]) (Aldehyde reductase) (Glucuronate reductase) (EC 1.1.1.19) (Glucuronolactone reductase) (EC 1.1.1.20)	O70473	Catalyzes the NADPH-dependent reduction of a wide variety of carbonyl-containing compounds to their corresponding alcohols. Displays enzymatic activity towards endogenous metabolites such as aromatic and aliphatic aldehydes, ketones, monosaccharides and bile acids, with a preference for negatively charged substrates, such as glucuronate and succinic semialdehyde (By similarity). Plays an importan…
383	1_2_6706_m1	host	host	9.634636009	6.65402713	2.599597062	7.245844487	9.310814687	6.738895286	4.645007054	9.120881629	6.533526172	2.922019754	7.453899664	2.208172036	0.19	6.87E-108	F:GO:0003735; F:GO:0003924; F:GO:0005525; C:GO:0005840; P:GO:0006412	swissprot	Ras-related protein Rab-23	Q9ULC3	The small GTPases Rab are key regulators of intracellular membrane trafficking, from the formation of transport vesicles to their fusion with membranes. Rabs cycle between an inactive GDP-bound form and an active GTP-bound form that is able to recruit to membranes different set of downstream effectors directly responsible for vesicle formation, movement, tethering and fusion. Together with SUFU, …
384	1_2_5285_m1	host	host	7.883049805	4.746705145	5.17774724	2.120267409	7.292596819	5.367191313	9.314017642	8.023482634	4.9819424	2.359327872	7.499322102	1.648896723	0.59	9.66E-85	F:GO:0005523; P:GO:0051694	swissprot	Tropomodulin-3 (Ubiquitous tropomodulin) (U-Tmod)	Q9JHJ0	Blocks the elongation and depolymerization of the actin filaments at the pointed end. The Tmod/TM complex contributes to the formation of the short actin protofilament, which in turn defines the geometry of the membrane skeleton (By similarity). {ECO:0000250}.
385	1_2_20338_m1	host	host	7.590206886	7.891975405	5.500016012	8.481069637	5.061173309	7.657617333	4.669010587	10.54591315	7.365816985	1.297715333	6.983428595	2.720136195	-0.08	0	F:GO:0004491; P:GO:0055114	swissprot	Methylmalonate-semialdehyde dehydrogenase [acylating], mitochondrial (MMSDH) (Malonate-semialdehyde dehydrogenase [acylating]) (EC 1.2.1.18) (EC 1.2.1.27) (Aldehyde dehydrogenase family 6 member A1)	Q02253	Plays a role in valine and pyrimidine metabolism. Binds fatty acyl-CoA.
386	1_2_2524_m1	host	host	7.590206886	6.952714291	4.210940923	5.437566181	7.032505266	5.939797818	4.359194776	2.689761066	6.04785707	1.521438513	5.005314732	1.894027444	-0.27	0	F:GO:0004013; C:GO:0005829; P:GO:0006730; P:GO:0019510; P:GO:0033353; C:GO:0042470	swissprot	Adenosylhomocysteinase B (AdoHcyase B) (EC 3.3.1.1) (S-adenosyl-L-homocysteine hydrolase B)	O93477	Adenosylhomocysteine is a competitive inhibitor of S-adenosyl-L-methionine-dependent methyl transferase reactions; therefore adenosylhomocysteinase may play a key role in the control of methylations via regulation of the intracellular concentration of adenosylhomocysteine. {ECO:0000250}.
387	1_2_3877_m1	host	host	8.172245184	7.294601085	5.17774724	7.271307012	6.330373796	6.482498178	4.085384264	0.982897582	6.97897513	1.271926754	4.470288455	2.570275717	-0.64	0	P:GO:0005975; F:GO:0016773	swissprot	Glycerol kinase 3 (GK 3) (Glycerokinase 3) (EC 2.7.1.30) (ATP:glycerol 3-phosphotransferase 3) (Glycerol kinase 3 pseudogene) (Glycerol kinase, testis specific 1)	Q14409	Key enzyme in the regulation of glycerol uptake and metabolism.
388	1_2_11253_m1	host	host	5.547601532	7.280201207	4.533209695	6.348070965	6.527950799	8.140505404	4.669010587	6.49982141	5.92727085	1.168339075	6.45932205	1.418678106	0.12	0	F:GO:0005524; P:GO:0006457; F:GO:0051082	swissprot	T-complex protein 1 subunit alpha (TCP-1-alpha) (CCT-alpha)	Q9XT06	Component of the chaperonin-containing T-complex (TRiC), a molecular chaperone complex that assists the folding of proteins upon ATP hydrolysis. The TRiC complex mediates the folding of WRAP53/TCAB1, thereby regulating telomere maintenance. As part of the TRiC complex may play a role in the assembly of BBSome, a complex involved in ciliogenesis regulating transports vesicles to the cilia. The TRi…
389	1_2_13745_m1	host	host	7.883049805	6.646827191	3.566403379	5.73045839	7.308225456	7.025198539	3.203943896	0.70106562	5.956684691	1.821336717	4.559608377	3.181205698	-0.39	0	C:GO:0005737; F:GO:0016810	swissprot	Dihydropyrimidinase (DHP) (DHPase) (EC 3.5.2.2) (Dihydropyrimidine amidohydrolase) (Hydantoinase)	Q14117	Catalyzes the second step of the reductive pyrimidine degradation, the reversible hydrolytic ring opening of dihydropyrimidines. Can catalyze the ring opening of 5,6-dihydrouracil to N-carbamyl-alanine and of 5,6-dihydrothymine to N-carbamyl-amino isobutyrate.
390	1_2_2805_m1	host	host	2.919310341	5.693166199	4.533209695	5.743189652	5.503213227	7.311501791	6.122075513	8.137984047	4.722218972	1.325559465	6.768693644	1.181687012	0.52	6.35E-124	P:GO:0000184; P:GO:0000470; F:GO:0003723; P:GO:0006412; P:GO:0006614; C:GO:0016020; P:GO:0019083; C:GO:0022625; C:GO:0042788; C:GO:0045202; P:GO:1904401	swissprot	60S ribosomal protein L7a	Q2TBQ5	NA
391	1_2_9491_m1	host	host	4.960091924	5.066992123	5.500016012	4.240534818	5.794562054	5.969703963	6.431891324	6.362419715	4.941908719	0.522617	6.139644264	0.307136605	0.31	0	F:GO:0001664; F:GO:0003924; P:GO:0007186; F:GO:0019001; F:GO:0031683	swissprot	Guanine nucleotide-binding protein G(q) subunit alpha (Guanine nucleotide-binding protein alpha-q)	P82471	Guanine nucleotide-binding proteins (G proteins) are involved as modulators or transducers in various transmembrane signaling systems.
392	1_2_5981_m1	host	host	3.796015328	4.761105023	5.822284784	2.750611247	7.048133904	5.939797818	7.884956249	9.166682194	4.282504096	1.314451779	7.509892541	1.36186676	0.81	0	NA	nr	uncharacterized protein LOC114957155	XP0291903411	NA
393	1_2_10806_m1	host	host	4.672720315	6.013453176	5.17774724	6.048813124	4.29652729	3.798902522	3.811573752	7.155086465	5.478183464	0.671109699	4.765522507	1.60979759	-0.2	1.82E-90	F:GO:0003735; C:GO:0005840; P:GO:0006412	swissprot	60S ribosomal protein L23	P62832	NA
395	1_2_3638_m1	host	host	7.883049805	7.920775161	5.500016012	6.348070965	5.794562054	6.542310468	2.620317572	0	6.912977986	1.193353253	3.739297523	3.017474438	-0.89	6.15E-63	F:GO:0004602; P:GO:0006979; P:GO:0055114	swissprot	Glutathione peroxidase 1 (GPx-1) (GSHPx-1) (EC 1.11.1.9) (Cellular glutathione peroxidase)	P00435	Protects the hemoglobin in erythrocytes from oxidative breakdown.
396	1_2_3870_m1	host	host	9.050773941	5.693166199	4.533209695	6.048813124	7.812779923	6.226101071	1.75087897	2.689761066	6.33149074	1.924896594	4.619880258	2.871183383	-0.45	1.49E-134	F:GO:0018738; P:GO:0046294	swissprot	S-formylglutathione hydrolase (FGH) (EC 3.1.2.12) (Esterase D) (Methylumbelliferyl-acetate deacetylase) (EC 3.1.1.56)	P10768	Serine hydrolase involved in the detoxification of formaldehyde. {ECO:0000269|PubMed:3770744, ECO:0000269|PubMed:4768551}.
397	1_2_9824_m1	host	host	6.13328737	8.233862199	3.888672151	6.959317909	5.794562054	5.713306855	4.085384264	6.080587753	6.303784907	1.827271272	5.418460231	0.902568834	-0.22	1.09E-119	F:GO:0003924; F:GO:0005525; C:GO:0016020; P:GO:0032486	swissprot	Ras-related protein Rap-1b	Q640R7	Probable GTP-binding protein that possesses GTPase activity. May play a role in endothelial cell polarity and endothelial barrier function (By similarity). {ECO:0000250}.
398	1_2_18107_m1	host	host	6.718973208	4.761105023	5.17774724	5.13830834	5.305636224	6.512404323	4.657008821	3.040293876	5.449033453	0.867206014	4.878835811	1.446852715	-0.16	0	F:GO:0016787	swissprot	Serine/threonine-protein phosphatase 2B catalytic subunit alpha isoform (EC 3.1.3.16) (CAM-PRP catalytic subunit) (Calmodulin-dependent calcineurin A subunit alpha isoform)	P63329	Calcium-dependent, calmodulin-stimulated protein phosphatase which plays an essential role in the transduction of intracellular Ca(2+)-mediated signals (PubMed:1322410, PubMed:24018048). Many of the substrates contain a PxIxIT motif and/or a LxVP motif (By similarity). In response to increased Ca(2+) levels, dephosphorylates and activates phosphatase SSH1 which results in cofilin dephosphorylatio…
399	1_2_7841_m1	host	host	3.794191558	5.3872791	5.17774724	4.8390505	4.540990205	5.713306855	4.085384264	3.367926404	4.799567099	0.70728696	4.426901932	0.984194636	-0.12	4.83E-60	P:GO:0015986; F:GO:0046933	swissprot	ATP synthase subunit O, mitochondrial (Oligomycin sensitivity conferral protein) (OSCP)	Q24439	Mitochondrial membrane ATP synthase (F(1)F(0) ATP synthase or Complex V) produces ATP from ADP in the presence of a proton gradient across the membrane which is generated by electron transport complexes of the respiratory chain. F-type ATPases consist of two structural domains, F(1) - containing the extramembraneous catalytic core and F(0) - containing the membrane proton channel, linked together…
400	1_2_11094_m1	host	host	2.044429123	5.074192062	5.17774724	3.336395665	4.280898653	4.627906134	6.419889557	2.339228257	3.908191023	1.502430227	4.41698065	1.672493844	0.18	2.16E-18	C:GO:0000276; F:GO:0015078; P:GO:0015986	swissprot	ATP synthase subunit d, mitochondrial (ATPase subunit d) (ATP synthase peripheral stalk subunit d)	O75947	Mitochondrial membrane ATP synthase (F(1)F(0) ATP synthase or Complex V) produces ATP from ADP in the presence of a proton gradient across the membrane which is generated by electron transport complexes of the respiratory chain. F-type ATPases consist of two structural domains, F(1) - containing the extramembraneous catalytic core, and F(0) - containing the membrane proton channel, linked togethe…
402	1_2_12061_m1	host	host	4.379877396	4.746705145	4.855478468	4.851781762	4.036435738	3.226296017	3.799571985	5.494023545	4.708460693	0.224784917	4.139081821	0.965202595	-0.19	3.18E-92	P:GO:0006511	swissprot	S-phase kinase-associated protein 1 (Cyclin-A/CDK2-associated protein p19) (S-phase kinase-associated protein 1A) (p19A) (p19skp1)	Q71U00	Essential component of the SCF (SKP1-CUL1-F-box protein) ubiquitin ligase complex, which mediates the ubiquitination of proteins involved in cell cycle progression, signal transduction and transcription. In the SCF complex, serves as an adapter that links the F-box protein to CUL1 (By similarity). {ECO:0000250}.
405	1_2_18869_m1	host	host	5.258406153	3.800244092	5.822284784	4.8390505	3.80760146	4.341602882	2.036691249	1.638162637	4.929996382	0.854135618	2.956014557	1.319967713	-0.74	1.26E-164	NA	nr	uncharacterized protein LOC114973536	XP0292097991	NA
406	1_2_913_m1	host	host	2.919310341	2.853783038	5.500016012	3.018040931	2.262680784	2.999805054	4.942821099	2.034496012	3.57278758	1.286591531	3.059950737	1.321112546	-0.22	1.80E-33	F:GO:0003723; P:GO:0006355	swissprot	RNA-binding protein EWS	Q61545	Might function as a transcriptional repressor. {ECO:0000250}.
407	1_2_6955_m1	host	host	1.751586204	4.11333113	5.500016012	3.030772194	2.002589232	6.858519864	3.50175794	0	3.598926385	1.59313307	3.090716759	2.892625491	-0.22	0	F:GO:0005515	nr	Dickkopf-related protein 3	XP0291920251	NA
408	1_2_25587_m1	host	host	4.087034477	3.174070016	5.17774724	3.330030034	2.507143699	3.512599269	2.048693015	0	3.942220442	0.915119254	2.017108996	1.477199086	-0.97	2.14E-18	F:GO:0005515	swissprot	Myotrophin (Granule cell differentiation protein) (Protein V-1)	Q91955	Regulates NF-kappa-B transcription factor activity. Promotes growth of cardiomyocytes, but not cardiomyocyte proliferation. Promotes cardiac muscle hypertrophy. Plays a role in the regulation of the growth of actin filaments. Inhibits the activity of the F-actin-capping protein complex (By similarity). {ECO:0000250}.
409	1_2_15344_m1	host	host	0.873057447	2.526296122	4.533209695	0	2.247052147	1.598194936	3.489756174	6.454020845	1.983140816	1.996914416	3.447256025	2.152669444	0.8	3.86E-140	NA	nr	keratinocyte proline-rich protein-like	XP0292053571	NA
410	1_2_113_m1	host	host	0.585685838	1.266748031	3.888672151	2.725148722	0.48892583	1.628101081	4.383198309	0	2.116563685	1.480598729	1.625056305	1.96120346	-0.38	2.70E-15	F:GO:0005515; C:GO:0005737; C:GO:0005886; C:GO:0014069; P:GO:0048583; P:GO:0050794	swissprot	Interactor protein for cytohesin exchange factors 1 (Phosphoinositide-binding protein PIP3-E)	Q8WWN9	Enhances the promotion of guanine-nucleotide exchange by PSCD2 on ARF6 in a concentration-dependent manner. {ECO:0000250}.
419	1_2_22577_m1	host	host	4.669072775	5.066992123	4.210940923	4.240534818	9.08198041	6.512404323	6.69370007	4.396624551	4.54688516	0.405030916	6.671177338	1.915835586	0.55	1.50E-26	F:GO:0005515	swissprot	Glutathione S-transferase 1 (EC 2.5.1.18) (GST class-sigma)	P46436	Conjugation of reduced glutathione to a wide number of exogenous and endogenous hydrophobic electrophiles. Can also function as a GSH peroxidase.
420	1_2_16202_m1	host	host	5.254758613	5.074192062	5.500016012	4.240534818	4.78545312	5.14070035	4.681012354	3.718459213	5.017375376	0.546504703	4.581406259	0.608014248	-0.13	4.40E-55	P:GO:0000387	swissprot	Small nuclear ribonucleoprotein Sm D1 (Sm-D1) (Sm-D autoantigen) (snRNP core protein D1)	P62315	Plays role in pre-mRNA splicing as core component of the SMN-Sm complex that mediates spliceosomal snRNP assembly and as component of the spliceosomal U1, U2, U4 and U5 small nuclear ribonucleoproteins (snRNPs), the building blocks of the spliceosome. Component of both the pre-catalytic spliceosome B complex and activated spliceosome C complexes. Is also a component of the minor U12 spliceosome. …
422	1_2_1905_m1	host	host	14.30553255	11.0804453	5.497335151	12.69614193	13.82054762	14.53328515	5.538449189	23.05762147	10.89486373	3.831667185	14.23747586	7.158430131	0.39	0	F:GO:0004616; P:GO:0006098; F:GO:0050661	swissprot	6-phosphogluconate dehydrogenase, decarboxylating (EC 1.1.1.44)	P52209	Catalyzes the oxidative decarboxylation of 6-phosphogluconate to ribulose 5-phosphate and CO(2), with concomitant reduction of NADP to NADPH. {ECO:0000250}.
423	1_2_8154_m1	host	host	11.96826051	18.36784644	3.563722518	15.12203281	14.60082227	18.10569671	3.775568453	11.85644326	12.25546557	6.35629063	12.08463267	6.101285133	-0.02	4.74E-121	P:GO:0005975; F:GO:0008061	swissprot	Chitotriosidase-1 (EC 3.2.1.14) (Chitinase-1)	Q13231	Degrades chitin, chitotriose and chitobiose. May participate in the defense against nematodes and other pathogens. Isoform 3 has no enzymatic activity. {ECO:0000269|PubMed:7592832, ECO:0000269|PubMed:7836450}.
424	1_2_9109_m1	host	host	7.588383116	8.561349115	4.208260063	9.97735884	7.079391178	9.255812269	4.954822866	6.431120562	7.583837783	2.454860285	6.930286719	1.787169597	-0.13	0	F:GO:0004618; P:GO:0006096	swissprot	Phosphoglycerate kinase 1 (EC 2.7.2.3)	Q3T0P6	Catalyzes one of the two ATP producing reactions in the glycolytic pathway via the reversible conversion of 1,3-diphosphoglycerate to 3-phosphoglycerate. In addition to its role as a glycolytic enzyme, it seems that PGK-1 acts as a polymerase alpha cofactor protein (primer recognition protein). May play a role in sperm motility. {ECO:0000250|UniProtKB:P00558}.
425	1_2_6504_m1	host	host	10.21667431	7.913575222	3.241453746	11.4863793	8.072871475	9.995097448	3.513759707	8.465616574	8.214520645	3.630226848	7.511836301	2.79139509	-0.13	0	F:GO:0008446; P:GO:0019673	swissprot	GDP-mannose 4,6 dehydratase (EC 4.2.1.47) (GDP-D-mannose dehydratase) (GMD)	Q8K0C9	Catalyzes the conversion of GDP-D-mannose to GDP-4-dehydro-6-deoxy-D-mannose. {ECO:0000250}.
426	1_2_11193_m1	host	host	8.759754792	7.913575222	4.852797607	6.042447493	8.80626022	6.482498178	4.978826399	15.94833557	6.892143778	1.771271641	9.053980091	4.85842565	0.39	0	F:GO:0003746; F:GO:0005515; P:GO:0006414	swissprot	Elongation factor 1-gamma (EF-1-gamma) (eEF-1B gamma)	P29694	Probably plays a role in anchoring the complex to other cellular components.
427	1_2_3696_m1	host	host	7.592030656	8.554149176	5.497335151	9.990090102	7.079391178	8.140505404	3.191942129	5.051889605	7.908401271	1.885360173	5.865932079	2.195378038	-0.43	6.44E-143	F:GO:0004298; P:GO:0006511; C:GO:0019773	swissprot	Proteasome subunit alpha type-7 (EC 3.4.25.1) (Proteasome subunit RC6-1) (Proteasome subunit XAPC7)	O14818	Component of the 20S core proteasome complex involved in the proteolytic degradation of most intracellular proteins. This complex plays numerous essential roles within the cell by associating with different regulatory particles. Associated with two 19S regulatory particles, forms the 26S proteasome and thus participates in the ATP-dependent degradation of ubiquitinated proteins. The 26S proteasom…
428	1_2_13231_m1	host	host	7.588383116	7.294601085	5.819603923	6.036081862	8.561797305	6.965386249	6.407887791	2.362128539	6.684667496	0.886513623	6.074299971	2.637750008	-0.14	1.94E-116	F:GO:0008484	swissprot	Arylsulfatase B (ASB) (EC 3.1.6.12) (N-acetylgalactosamine-4-sulfatase) (G4S)	P50430	Removes sulfate groups from chondroitin-4-sulfate (C4S) and regulates its degradation (PubMed:24311516). In the central nervous system, is a regulator of neurite outgrowth and neuronal plasticity, acting through the control of sulfate glycosaminoglycans and neurocan levels (PubMed:24311516). Involved in the regulation of cell adhesion, cell migration and invasion in colonic epithelium (By similar…
429	1_2_20473_m1	host	host	9.047126401	5.700366138	4.530528835	5.13830834	6.819299626	5.969703963	5.538449189	7.086385617	6.104082428	2.019346856	6.353459599	0.722425967	0.06	0	F:GO:0005524; P:GO:0006457; F:GO:0051082	swissprot	T-complex protein 1 subunit gamma (TCP-1-gamma) (CCT-gamma)	Q3T0K2	Component of the chaperonin-containing T-complex (TRiC), a molecular chaperone complex that assists the folding of proteins upon ATP hydrolysis. The TRiC complex mediates the folding of WRAP53/TCAB1, thereby regulating telomere maintenance. As part of the TRiC complex may play a role in the assembly of BBSome, a complex involved in ciliogenesis regulating transports vesicles to the cilia. The TRi…
430	1_2_21940_m1	host	host	7.004521047	6.006253237	4.852797607	6.042447493	5.565727776	5.397097458	4.073382497	9.471414439	5.976504846	0.880297046	6.126905543	2.327390311	0.04	0	F:GO:0005524; P:GO:0006457; F:GO:0051082	swissprot	T-complex protein 1 subunit theta (TCP-1-theta) (CCT-theta)	Q6EE31	Component of the chaperonin-containing T-complex (TRiC), a molecular chaperone complex that assists the folding of proteins upon ATP hydrolysis. {ECO:0000250|UniProtKB:P50990}.
431	1_2_5977_m1	host	host	9.048950171	7.600488184	4.852797607	6.952952277	6.559208074	7.884108296	3.203943896	6.454020845	7.11379706	1.743528547	6.025320277	1.990316385	-0.24	3.63E-125	F:GO:0004298; C:GO:0019774; P:GO:0043161	swissprot	Proteasome subunit beta type-3 (EC 3.4.25.1) (Proteasome chain 13) (Proteasome component C10-II) (Proteasome theta chain)	O73817	The proteasome is a multicatalytic proteinase complex which is characterized by its ability to cleave peptides with Arg, Phe, Tyr, Leu, and Glu adjacent to the leaving group at neutral or slightly basic pH. The proteasome has an ATP-dependent proteolytic activity.
432	1_2_3157_m1	host	host	3.794191558	4.739505207	5.175066379	6.354436596	5.045544672	3.739090233	3.477754408	5.379522133	5.015799935	1.062384067	4.410477861	0.942176743	-0.19	5.62E-115	F:GO:0003779; P:GO:0030837	swissprot	Twinfilin-1	Q68F50	Actin-binding protein involved in motile and morphological processes. Inhibits actin polymerization, likely by sequestering G-actin (By similarity). {ECO:0000250}.
433	1_2_9492_m1	host	host	5.256582383	6.020653115	5.497335151	5.443931812	5.029916035	6.256007215	4.383198309	8.488516857	5.554625615	0.327386985	6.039409604	1.808051804	0.12	2.15E-53	F:GO:0005515	swissprot	Acidic leucine-rich nuclear phosphoprotein 32 family member A	Q28XE2	Implicated in a number of cellular processes, including proliferation, differentiation, caspase-dependent and caspase-independent apoptosis, suppression of transformation (tumor suppressor), inhibition of protein phosphatase 2A, regulation of mRNA trafficking and stability, and inhibition of acetyltransferases as part of the INHAT (inhibitor of histone acetyltransferases) complex. {ECO:0000250}.
434	1_2_5945_m1	host	host	5.252934843	7.600488184	4.208260063	8.175446165	4.769824483	6.995292394	4.371196542	3.390826686	6.309282314	1.886791333	4.881785026	1.52349444	-0.37	4.25E-110	F:GO:0003858; C:GO:0005829; P:GO:0006635; F:GO:0016628; P:GO:0019290; P:GO:0030855; P:GO:0042168; P:GO:0042541; P:GO:0043249; F:GO:0051287; P:GO:0055072	swissprot	3-hydroxybutyrate dehydrogenase type 2 (EC 1.1.1.-) (EC 1.1.1.30) (R-beta-hydroxybutyrate dehydrogenase)	C1C4R8	Dehydrogenase that mediates the formation of 2,5-dihydroxybenzoic acid (2,5-DHBA), a siderophore that shares structural similarities with bacterial enterobactin and associates with lcn2, thereby playing a key role in iron assimilation and homeostasis (By similarity). Also acts as a 3-hydroxybutyrate dehydrogenase (By similarity). {ECO:0000250|UniProtKB:Q8JZV9, ECO:0000250|UniProtKB:Q9BUT1}.
435	1_2_22978_m1	host	host	6.424306519	5.380079161	5.497335151	5.437566181	5.305636224	5.14070035	5.240635144	8.465616574	5.684821753	0.495308763	6.038147073	1.619734157	0.09	2.88E-47	C:GO:0031012	swissprot	Collagen alpha-5(VI) chain (Collagen alpha-1(XXIX) chain)	A6H584	Collagen VI acts as a cell-binding protein. {ECO:0000250}.
436	1_2_4226_m1	host	host	4.083386937	8.874436154	4.852797607	8.474704005	4.78545312	8.683205764	2.918131617	3.040293876	6.571331176	2.454271435	4.856771094	2.689770811	-0.44	7.07E-56	P:GO:0006629; F:GO:0008081	swissprot	Dermonecrotic toxin LlSicTox-alphaIII2 (EC 4.6.1.-) (Ll2) (Phospholipase D) (PLD) (Sphingomyelin phosphodiesterase D 2) (SMD 2) (SMase D 2) (Sphingomyelinase D 2)	Q1KY79	Dermonecrotic toxins cleave the phosphodiester linkage between the phosphate and headgroup of certain phospholipids (sphingolipid and lysolipid substrates), forming an alcohol (often choline) and a cyclic phosphate (By similarity). This toxin acts on sphingomyelin (SM) (228.2 U/mg) (PubMed:16759681). It may also act on ceramide phosphoethanolamine (CPE), lysophosphatidylcholine (LPC) and lysophos…
437	1_2_22410_m1	host	host	3.21215326	5.066992123	4.530528835	3.629287875	4.801081757	6.256007215	7.872954483	4.373724268	4.109740523	0.842593431	5.825941931	1.584770336	0.5	0	F:GO:0001786; F:GO:0004674; F:GO:0005544; C:GO:0005730; C:GO:0005739; C:GO:0005829; C:GO:0005886; C:GO:0005925; P:GO:0030335; F:GO:0030971; C:GO:0035577; P:GO:0038128; P:GO:0043312; P:GO:0045666; P:GO:0046474; F:GO:0048306; P:GO:0071277; P:GO:0071363; P:GO:1901223	swissprot	Copine-7 (Copine VII)	H1UBN0	Calcium-dependent phospholipid-binding protein that may play a role in calcium-mediated intracellular processes. {ECO:0000250|UniProtKB:Q99829}.
438	1_2_14444_m1	host	host	4.965563234	3.793044153	3.88599129	4.240534818	7.568317008	4.854397098	6.134077279	4.046091741	4.221283374	0.532332208	5.650720781	1.540538278	0.42	4.81E-132	P:GO:0045454	swissprot	Endoplasmic reticulum resident protein 44 (ER protein 44) (ERp44) (Thioredoxin domain-containing protein 4)	Q9D1Q6	Mediates thiol-dependent retention in the early secretory pathway, forming mixed disulfides with substrate proteins through its conserved CRFS motif. Inhibits the calcium channel activity of ITPR1. May have a role in the control of oxidative protein folding in the endoplasmic reticulum. Required to retain ERO1A and ERO1B in the endoplasmic reticulum (By similarity). {ECO:0000250}.
439	1_2_9976_m1	host	host	7.592030656	6.006253237	4.530528835	5.13830834	7.82840856	6.995292394	2.620317572	1.683963202	5.816780267	1.32943357	4.781995432	3.079500569	-0.28	2.09E-123	P:GO:0006508; F:GO:0008233	swissprot	Legumain (EC 3.4.22.34) (Asparaginyl endopeptidase) (Protease, cysteine 1)	Q9R0J8	Has a strict specificity for hydrolysis of asparaginyl bonds. Can also cleave aspartyl bonds slowly, especially under acidic conditions. Required for normal lysosomal protein degradation in renal proximal tubules. Required for normal degradation of internalized EGFR. Plays a role in the regulation of cell proliferation via its role in EGFR degradation. May be involved in the processing of protein…
440	1_2_2830_m1	host	host	7.883049805	6.333740153	4.530528835	5.749555284	5.565727776	7.311501791	1.75087897	3.718459213	6.124218519	1.392552352	4.586641938	2.392959336	-0.42	2.40E-141	F:GO:0004298; P:GO:0006511; C:GO:0019773	swissprot	Proteasome subunit alpha type-1 (EC 3.4.25.1) (Macropain subunit C2) (Multicatalytic endopeptidase complex subunit C2) (Proteasome component C2) (Proteasome nu chain)	Q9R1P4	Component of the 20S core proteasome complex involved in the proteolytic degradation of most intracellular proteins. This complex plays numerous essential roles within the cell by associating with different regulatory particles. Associated with two 19S regulatory particles, forms the 26S proteasome and thus participates in the ATP-dependent degradation of ubiquitinated proteins. The 26S proteasom…
441	1_2_3527_m1	host	host	6.422482749	5.074192062	5.819603923	4.533427028	4.265270015	5.14070035	5.836263234	2.339228257	5.46242644	0.829266687	4.395365464	1.513972206	-0.31	0	F:GO:0004672; F:GO:0005524; P:GO:0006468	swissprot	Serine/threonine-protein kinase PAK 3 (EC 2.7.11.1) (Beta-PAK) (p21-activated kinase 3) (PAK-3)	Q7YQL3	Serine/threonine protein kinase that plays a role in a variety of different signaling pathways including cytoskeleton regulation, cell migration, or cell cycle regulation. Plays a role in dendrite spine morphogenesis as well as synapse formation and plasticity. Acts as downstream effector of the small GTPases CDC42 and RAC1. Activation by the binding of active CDC42 and RAC1 results in a conforma…
442	1_2_2325_m1	host	host	4.378053626	5.3872791	5.497335151	5.13830834	4.754195845	5.14070035	4.085384264	6.080587753	5.100244054	0.504340613	5.015217053	0.833363041	-0.02	4.29E-149	F:GO:0004222; P:GO:0006508	swissprot	Disintegrin and metalloproteinase domain-containing protein 10 (ADAM 10) (EC 3.4.24.81) (Kuzbanian protein homolog) (Mammalian disintegrin-metalloprotease) (CD antigen CD156c)	O77633	Cleaves the membrane-bound precursor of TNF-alpha to its mature soluble form. Responsible for the proteolytical release of soluble JAM3 from endothelial cells surface. Responsible for the proteolytic release of several other cell-surface proteins, including heparin-binding epidermal growth-like factor, ephrin-A2, CD44, CDH2 and for constitutive and regulated alpha-secretase cleavage of amyloid pr…
443	1_2_11183_m1	host	host	5.547601532	4.120531069	5.175066379	3.928545715	4.556618842	4.59799999	3.53776324	3.413726969	4.692936174	0.790536271	4.02652726	0.638224786	-0.22	0	F:GO:0035091	swissprot	Sorting nexin-6 [Cleaved into: Sorting nexin-6, N-terminally processed]	Q6P8X1	Involved in several stages of intracellular trafficking. Interacts with membranes phosphatidylinositol 3,4-bisphosphate and/or phosphatidylinositol 4,5-bisphosphate (Probable). Acts in part as component of the retromer membrane-deforming SNX-BAR subcomplex. The SNX-BAR retromer mediates retrograde transport of cargo proteins from endosomes to the trans-Golgi network (TGN) and is involved in endos…
444	1_2_1144_m1	host	host	6.1314636	5.693166199	5.497335151	4.227803556	6.054653606	4.281790593	4.978826399	0	5.387442127	0.817286823	3.828817649	2.654674802	-0.49	0	F:GO:0005524; C:GO:0033180; P:GO:0046034; P:GO:1902600	swissprot	V-type proton ATPase subunit B (V-ATPase subunit B) (Vacuolar proton pump subunit B)	P31410	Non-catalytic subunit of the peripheral V1 complex of vacuolar ATPase. V-ATPase is responsible for acidifying a variety of intracellular compartments in eukaryotic cells.
445	1_2_8952_m1	host	host	4.963739464	5.700366138	4.208260063	3.928545715	6.070282244	4.05529963	2.334505294	5.752955225	4.700227845	0.797337358	4.553260598	1.723510187	-0.05	2.44E-135	F:GO:0003735; P:GO:0006412; C:GO:0015935	swissprot	40S ribosomal protein S5 (Small ribosomal subunit protein uS7) [Cleaved into: 40S ribosomal protein S5, N-terminally processed]	P46782	NA
446	1_2_8287_m1	host	host	5.549425302	5.372879222	3.563722518	6.348070965	5.27437895	5.170606495	0	6.172188883	5.208524502	1.175750191	4.154293582	2.805799932	-0.33	7.30E-60	P:GO:0007017; C:GO:0030286	swissprot	Dynein light chain 2, cytoplasmic (Dynein light chain LC8-type 2)	Q78P75	Acts as one of several non-catalytic accessory components of the cytoplasmic dynein 1 complex that are thought to be involved in linking dynein to cargos and to adapter proteins that regulate dynein function. Cytoplasmic dynein 1 acts as a motor for the intracellular retrograde motility of vesicles and organelles along microtubules. May play a role in changing or maintaining the spatial distribut…
447	1_2_2092_m1	host	host	4.670896545	4.11333113	3.88599129	3.317298771	4.769824483	4.568093845	1.75087897	1.05159843	3.996879434	0.560352901	3.035098932	1.909872709	-0.4	2.09E-100	F:GO:0005515; C:GO:0005737	swissprot	Endophilin-B1 (SH3 domain-containing GRB2-like protein B1)	Q9JK48	May be required for normal outer mitochondrial membrane dynamics. Required for coatomer-mediated retrograde transport in certain cells (PubMed:17086176). May recruit other proteins to membranes with high curvature. May promote membrane fusion (By similarity). Involved in activation of caspase-dependent apoptosis by promoting BAX/BAK1 activation (PubMed:16227588). Isoform 1 acts proapoptotic in fi…
448	1_2_15318_m1	host	host	4.669072775	3.487157054	4.530528835	4.227803556	3.776344185	5.969703963	3.50175794	0	4.228640555	0.527546382	3.311951522	2.468762034	-0.35	0	F:GO:0004450; P:GO:0006102; P:GO:0055114	swissprot	Isocitrate dehydrogenase [NADP] cytoplasmic (IDH) (EC 1.1.1.42) (Cytosolic NADP-isocitrate dehydrogenase) (IDP) (NADP(+)-specific ICDH) (Oxalosuccinate decarboxylase)	Q6XUZ5	NA
449	1_2_6644_m1	host	host	2.915662801	5.3872791	3.88599129	4.539792659	3.516252633	4.115111919	4.371196542	0	4.182181462	1.044340976	3.000640274	2.03225406	-0.48	3.83E-131	P:GO:0006751; F:GO:0036374	swissprot	Glutathione hydrolase 1 proenzyme (EC 3.4.19.13) (Gamma-glutamyltransferase 1) (Gamma-glutamyltranspeptidase 1) (GGT 1) (EC 2.3.2.2) (Leukotriene-C4 hydrolase) (EC 3.4.19.14) (CD antigen CD224) [Cleaved into: Glutathione hydrolase 1 heavy chain; Glutathione hydrolase 1 light chain]	P07314	Cleaves the gamma-glutamyl bond of extracellular glutathione (gamma-Glu-Cys-Gly), glutathione conjugates, and other gamma-glutamyl compounds. The metabolism of glutathione releases free glutamate and the dipeptide cysteinyl-glycine, which is hydrolyzed to cysteine and glycine by dipeptidases. In the presence of high concentrations of dipeptides and some amino acids, can also catalyze a transpepti…
450	1_2_717_m1	host	host	2.626467422	2.220409023	4.852797607	1.197031362	3.776344185	2.427198549	5.526447423	6.40822028	2.724176353	1.54126883	4.534552609	1.78047812	0.74	6.22E-118	F:GO:0005515	swissprot	Syntenin-1 (Melanoma differentiation-associated protein 9) (MDA-9) (Pro-TGF-alpha cytoplasmic domain-interacting protein 18) (TACIP18) (Scaffold protein Pbp1) (Syndecan-binding protein 1)	O00560	Multifunctional adapter protein involved in diverse array of functions including trafficking of transmembrane proteins, neuro and immunomodulation, exosome biogenesis, and tumorigenesis (PubMed:26291527). Positively regulates TGFB1-mediated SMAD2/3 activation and TGFB1-induced epithelial-to-mesenchymal transition (EMT) and cell migration in various cell types. May increase TGFB1 signaling by enha…
451	1_2_3991_m1	host	host	3.794191558	4.433618107	3.88599129	4.227803556	3.04295544	3.512599269	2.918131617	2.689761066	4.085401128	0.297825907	3.040861848	0.346830913	-0.43	1.63E-31	F:GO:0004869	swissprot	Cystatin-B (Stefin-B)	Q862Z5	This is an intracellular thiol proteinase inhibitor. Tightly binding reversible inhibitor of cathepsins L, H and B (By similarity). {ECO:0000250}.
452	1_2_10402_m1	host	host	4.087034477	2.540696	4.852797607	1.795547043	3.027326803	2.427198549	3.513759707	3.367926404	3.319018782	1.398699167	3.084052866	0.483014008	-0.11	9.32E-101	F:GO:0005515	swissprot	Cdc42-interacting protein 4 homolog (Thyroid receptor-interacting protein 10 homolog)	Q5U3Q6	Required to coordinate membrane tubulation with reorganization of the actin cytoskeleton during endocytosis. {ECO:0000250}.
453	1_2_9308_m1	host	host	4.961915694	1.892922107	4.852797607	2.113901778	2.782863888	1.854592044	3.799571985	0.982897582	3.455384296	1.679609504	2.354981375	1.21146315	-0.55	0	F:GO:0003755	swissprot	FK506-binding protein 15 (FKBP-15) (133 kDa FK506-binding protein) (133 kDa FKBP) (FKBP-133) (WASP- and FKBP-like protein) (WAFL)	Q5T1M5	May be involved in the cytoskeletal organization of neuronal growth cones. Seems to be inactive as a PPIase (By similarity). Involved in the transport of early endosomes at the level of transition between microfilament-based and microtubule-based movement. {ECO:0000250, ECO:0000269|PubMed:19121306}.
454	1_2_3937_m1	host	host	2.921134111	1.579835069	4.530528835	1.515386097	4.036435738	3.226296017	4.705015886	2.712661349	2.636721028	1.419131045	3.670102247	0.879185894	0.48	9.09E-48	F:GO:0003729	swissprot	DAZ-associated protein 1 (Deleted in azoospermia-associated protein 1) (Proline-rich Vg1 mRNA-binding protein)	Q98SJ2	RNA-binding protein, which is required during gametogenesis. May be involved in the actin-dependent anchoring of Vg1 mRNA in the vegetal cortex of the oocyte. {ECO:0000269|PubMed:11331596}.
456	1_2_16027_m1	host	host	1.751586204	1.907321985	4.530528835	0.598515681	2.033846506	3.768996377	4.073382497	1.752664049	2.196988176	1.661607228	2.907222357	1.182986925	0.4	5.06E-119	P:GO:0006508; F:GO:0008234	swissprot	Cathepsin B (EC 3.4.22.1) (Cathepsin B1) [Cleaved into: Cathepsin B light chain; Cathepsin B heavy chain]	P83205	Thiol protease which is believed to participate in intracellular degradation and turnover of proteins. Cleaves matrix extracellular phosphoglycoprotein MEPE. Has also been implicated in tumor invasion and metastasis. {ECO:0000250|UniProtKB:P07858}.
457	1_2_4392_m1	host	host	3.796015328	1.900122046	4.530528835	2.41952525	4.052064375	2.683595657	2.906129851	0	3.161547865	1.213596654	2.410447471	1.715174823	-0.39	2.02E-57	F:GO:0005515	swissprot	Crk-like protein	P46109	May mediate the transduction of intracellular signals.
458	1_2_11913_m1	host	host	5.545777762	5.066992123	3.88599129	3.928545715	5.810190691	4.341602882	4.085384264	7.810351519	4.606826723	0.831274142	5.511882339	1.710399487	0.26	5.57E-23	C:GO:0005576; C:GO:0005886; P:GO:0008284; P:GO:0043627; P:GO:0048646; P:GO:0048731; F:GO:1902936	swissprot	Retinoschisin (X-linked juvenile retinoschisis protein homolog)	Q9W6R5	Binds negatively charged membrane lipids, such as phosphatidylserine and phosphoinositides. May play a role in cell-cell adhesion processes in the retina, via homomeric interaction between octamers present on the surface of two neighboring cells. Required for normal structure and function of the retina (By similarity). {ECO:0000250|UniProtKB:O15537, ECO:0000250|UniProtKB:Q9Z1L4}.
459	1_2_771_m1	host	host	4.381701166	2.533496061	4.530528835	3.330030034	2.262680784	1.628101081	3.799571985	0	3.693939024	0.940205101	1.922588462	1.572874136	-0.94	1.24E-89	NA	nr	glutamic acid-rich protein-like	XP0291951901	NA
460	1_2_15348_m1	host	host	0.873057447	2.860982977	4.208260063	1.528117359	1.222314575	0.858909757	4.645007054	1.310530109	2.367604462	1.479847377	2.009190374	1.768047394	-0.24	3.84E-89	C:GO:0000139; P:GO:0001822; C:GO:0005783; C:GO:0005789; C:GO:0005801; P:GO:0006886; P:GO:0006890; P:GO:0007030; C:GO:0012507; C:GO:0016021; F:GO:0019905; C:GO:0030137; C:GO:0030140; C:GO:0033116; P:GO:0035459; C:GO:0042470; C:GO:0042589; P:GO:0043279; F:GO:0044877; P:GO:0045055; P:GO:0048205; P:GO:0048208; P:GO:0051259; C:GO:0070765; P:GO:1902003	swissprot	Transmembrane protein Tmp21 (21 kDa transmembrane-trafficking protein) (Integral membrane protein p23) (p24 family protein delta-1) (p24delta1)	O35587	Involved in vesicular protein trafficking. Mainly functions in the early secretory pathway. Thought to act as cargo receptor at the lumenal side for incorporation of secretory cargo molecules into transport vesicles and to be involved in vesicle coat formation at the cytoplasmic side. In COPII vesicle-mediated anterograde transport involved in the transport of GPI-anchored proteins and proposed t…
461	1_2_21031_m1	host	host	4.670896545	1.900122046	4.530528835	2.425890881	3.500623996	1.884498189	3.489756174	0	3.381859577	1.424836789	2.21871959	1.662651844	-0.61	7.91E-162	NA	nr	myb-like protein X isoform X2	XP0292125951	NA
462	1_2_6223_m1	host	host	2.044429123	2.533496061	4.852797607	2.41952525	1.513663402	2.397292404	4.371196542	2.385028822	2.96256201	1.277359923	2.666795292	1.209231289	-0.15	3.40E-117	NA	nr	uncharacterized protein LOC114957421	XP0291906741	NA
464	1_2_6906_m1	host	host	3.21215326	3.159670138	3.88599129	1.528117359	2.538400973	1.431516262	3.763566686	0.982897582	2.946483012	1.001742875	2.179095376	1.242230996	-0.44	1.43E-93	F:GO:0005515; C:GO:0005741; P:GO:0006119; P:GO:0007005; P:GO:0019233; F:GO:0042165; P:GO:1901843	swissprot	Protein NipSnap homolog 1 (NipSnap1)	O55125	NA
468	1_2_7278_m1	host	host	4.088858247	1.900122046	4.208260063	1.808278306	1.773754954	0	2.322503527	0	3.001379665	1.326075558	1.02406462	1.203522038	-1.55	4.15E-31	F:GO:0005515; C:GO:0005576; C:GO:0005739; P:GO:0010917; P:GO:0010940; C:GO:0031982; P:GO:0035794; P:GO:1901031	swissprot	Heme-binding protein 2 (Placental protein 23) (PP23) (Protein SOUL)	Q9Y5Z4	Can promote mitochondrial permeability transition and facilitate necrotic cell death under different types of stress conditions. {ECO:0000269|PubMed:17098234}.
469	1_2_61_m1	host	host	4.379877396	6.967114169	5.175066379	6.048813124	5.550099139	4.05529963	4.681012354	6.40822028	5.642717767	1.115407682	5.173657851	1.026202893	-0.13	2.27E-20	P:GO:0009987; F:GO:0016491; C:GO:0016604; P:GO:0055114	swissprot	SH3 domain-binding glutamic acid-rich-like protein 3	Q91VW3	Could act as a modulator of glutaredoxin biological activity. {ECO:0000250}.
470	1_2_10225_m1	host	host	4.378053626	3.800244092	4.208260063	7.85709143	3.287418355	4.085205774	2.334505294	4.724257078	5.060912303	1.879823916	3.607846625	1.032523846	-0.49	2.08E-24	F:GO:0005515; P:GO:0007411; C:GO:0016020; C:GO:0043005; P:GO:0050794; P:GO:0051716	swissprot	Ectin (Fragment)	B3EWZ8	NA
471	1_2_3038_m1	host	host	10.22214562	4.753905084	4.205579202	3.635653506	24.66065434	9.13618769	19.81929146	74.15605316	5.704320852	3.046289648	31.94304666	28.87968958	2.49	2.80E-83	F:GO:0004601; P:GO:0006979; F:GO:0020037; P:GO:0055114	swissprot	Peroxidasin homolog (EC 1.11.1.7)	Q3UQ28	Displays low peroxidase activity and is likely to participate in H(2)O(2) metabolism and peroxidative reactions in the cardiovascular system (By similarity). Plays a role in extracellular matrix formation. {ECO:0000250}.
472	1_2_21734_m1	host	host	12.55394635	15.18657649	3.238772885	12.70887319	11.36028983	12.51201443	6.134077279	9.844847531	10.92204223	5.262279488	9.962807268	2.776358676	-0.13	0	P:GO:0006520; F:GO:0008483; P:GO:0009058; F:GO:0030170	swissprot	Aspartate aminotransferase, mitochondrial (mAspAT) (EC 2.6.1.1) (EC 2.6.1.7) (Fatty acid-binding protein) (FABP-1) (Glutamate oxaloacetate transaminase 2) (Kynurenine aminotransferase 4) (Kynurenine aminotransferase IV) (Kynurenine--oxoglutarate transaminase 4) (Kynurenine--oxoglutarate transaminase IV) (Plasma membrane-associated fatty acid-binding protein) (FABPpm) (Transaminase A)	P05202	Catalyzes the irreversible transamination of the L-tryptophan metabolite L-kynurenine to form kynurenic acid (KA). Plays a key role in amino acid metabolism. Important for metabolite exchange between mitochondria and cytosol. Facilitates cellular uptake of long-chain free fatty acids. {ECO:0000269|PubMed:20977429, ECO:0000269|PubMed:7878064}.
473	1_2_11123_m1	host	host	10.22214562	10.7745582	4.527847974	10.90696052	9.862255066	8.623393475	4.657008821	8.793249101	9.107878077	3.067723812	7.983976616	2.284762608	-0.19	0	F:GO:0003824	swissprot	Long-chain-fatty-acid--CoA ligase 1 (EC 6.2.1.3) (Arachidonate--CoA ligase) (EC 6.2.1.15) (Long-chain acyl-CoA synthetase 1) (LACS 1) (Palmitoyl-CoA ligase) (Phytanate--CoA ligase) (EC 6.2.1.24)	Q9JID6	Catalyzes the conversion of long-chain fatty acids to their active form acyl-CoAs for both synthesis of cellular lipids, and degradation via beta-oxidation (By similarity). Preferentially uses palmitoleate, oleate and linoleate (By similarity). Preferentially activates arachidonate than epoxyeicosatrienoic acids (EETs) or hydroxyeicosatrienoic acids (HETEs). {ECO:0000250|UniProtKB:P18163, ECO:000…
474	1_2_4557_m1	host	host	7.593854426	6.661227069	4.527847974	9.678100999	8.348591665	6.256007215	3.489756174	8.160884329	7.115257617	2.13682424	6.563809846	2.256888823	-0.12	1.34E-85	F:GO:0005509	swissprot	Sorcin	Q5R4U9	Calcium-binding protein that modulates excitation-contraction coupling in the heart. Contributes to calcium homeostasis in the heart sarcoplasmic reticulum. Modulates the activity of RYR2 calcium channels (By similarity). {ECO:0000250}.
475	1_2_13162_m1	host	host	7.588383116	12.02690635	3.238772885	12.10399188	7.032505266	11.39670757	4.09738603	7.414018144	8.739513558	4.231229727	7.485154252	2.999287376	-0.22	0	F:GO:0004334; P:GO:0009072	swissprot	Fumarylacetoacetase (FAA) (EC 3.7.1.2) (Beta-diketonase) (Fumarylacetoacetate hydrolase)	A5PKH3	NA
476	1_2_25403_m1	host	host	10.21667431	5.052592245	3.561041658	6.647328805	8.31733439	8.909696727	4.09738603	7.505619275	6.369409254	2.857716061	7.207509106	2.15181242	0.18	0	F:GO:0016620; P:GO:0055114	swissprot	Alpha-aminoadipic semialdehyde dehydrogenase (Alpha-AASA dehydrogenase) (EC 1.2.1.31) (Aldehyde dehydrogenase family 7 member A1) (EC 1.2.1.3) (Antiquitin-1) (Betaine aldehyde dehydrogenase) (EC 1.2.1.8) (Delta1-piperideine-6-carboxylate dehydrogenase) (P6c dehydrogenase)	P49419	Multifunctional enzyme mediating important protective effects. Metabolizes betaine aldehyde to betaine, an important cellular osmolyte and methyl donor. Protects cells from oxidative stress by metabolizing a number of lipid peroxidation-derived aldehydes. Involved in lysine catabolism. {ECO:0000269|PubMed:16491085, ECO:0000269|PubMed:20207735}.
477	1_2_8202_m1	host	host	0.582038298	6.967114169	4.205579202	4.215072293	6.574836711	7.085010828	8.432577273	13.56330674	3.99245099	2.618811412	8.913932889	3.197118876	1.16	0	F:GO:0005388; F:GO:0005524; C:GO:0016021; C:GO:0033017; P:GO:0070588	swissprot	Calcium-transporting ATPase sarcoplasmic/endoplasmic reticulum type (EC 7.2.2.10) (Calcium pump) (Sarcoplasmic/endoplasmic reticulum Ca(2+)-ATPase)	Q7PPA5	This magnesium-dependent enzyme catalyzes the hydrolysis of ATP coupled with the transport of calcium. {ECO:0000305}.
478	1_2_21698_m1	host	host	8.465088103	7.265801329	3.88331043	8.156349271	7.063762541	8.140505404	2.334505294	6.75875309	6.942637283	2.10197281	6.074381582	2.562731703	-0.19	1.11E-167	P:GO:0001558; F:GO:0003677; F:GO:0003700; F:GO:0003723; C:GO:0005576; C:GO:0005730; C:GO:0005829; C:GO:0005886; P:GO:0006364; P:GO:0006417; P:GO:0009734; F:GO:0031625; P:GO:0043066; P:GO:0043312; P:GO:0044843; P:GO:0045597; P:GO:0045892; P:GO:0051302; C:GO:1990904	swissprot	Proliferation-associated protein 2G4	Q6AYD3	May play a role in a ERBB3-regulated signal transduction pathway. Seems be involved in growth regulation. Acts a corepressor of the androgen receptor (AR) and is regulated by the ERBB3 ligand neuregulin-1/heregulin (HRG). Inhibits transcription of some E2F1-regulated promoters, probably by recruiting histone acetylase (HAT) activity. Binds RNA. Associates with 28S, 18S and 5.8S mature rRNAs, seve…
479	1_2_21953_m1	host	host	5.256582383	6.319340275	4.205579202	4.845416131	9.57090624	7.281595646	4.09738603	8.419816009	5.156729498	0.887550434	7.342425981	2.356613258	0.51	3.60E-149	F:GO:0003723; F:GO:0003735; C:GO:0005840; P:GO:0006412	swissprot	40S ribosomal protein S4	P47836	NA
480	1_2_22786_m1	host	host	4.967387004	6.974314108	3.561041658	4.826319237	6.803670989	6.768801431	5.240635144	8.396915727	5.082265502	1.410989661	6.802505823	1.288761719	0.42	2.22E-93	P:GO:0006869; F:GO:0008289; P:GO:0061817	swissprot	Extended synaptotagmin-2 (E-Syt2) (Chr2Syt)	A0FGR8	Tethers the endoplasmic reticulum to the cell membrane and promotes the formation of appositions between the endoplasmic reticulum and the cell membrane. Binds glycerophospholipids in a barrel-like domain and may play a role in cellular lipid transport. Plays a role in FGF signaling via its role in the rapid internalization of FGFR1 that has been activated by FGF1 binding; this occurs most likely…
481	1_2_3172_m1	host	host	5.547601532	6.013453176	3.88331043	6.348070965	7.292596819	4.854397098	3.215945662	2.034496012	5.448109026	1.093623778	4.349358897	2.277493416	-0.32	9.80E-178	F:GO:0008289	nr	collagen type IV alpha-3-binding protein-like	XP0291857231	NA
482	1_2_20678_m1	host	host	6.418835209	6.013453176	4.205579202	4.227803556	5.534470502	6.256007215	2.620317572	3.695558931	5.216417786	1.166222651	4.526588555	1.666452741	-0.2	0	F:GO:0008289	nr	uncharacterized protein LOC114975829 isoform X2	XP0292119111	NA
483	1_2_5700_m1	host	host	4.670896545	3.487157054	4.527847974	3.934911347	6.314745159	4.884303242	6.419889557	4.747157361	4.15520323	0.547606278	5.59152383	0.898583063	0.43	3.98E-64	F:GO:0003676	swissprot	Aly/REF export factor 2 (Alyref) (RNA and export factor-binding protein 2)	Q9JJW6	Export adapter involved in spliced and unspliced mRNA nuclear export. Binds mRNA which is transferred to the NXF1-NXT1 heterodimer for export (TAP/NFX1 pathway); enhances NXF1-NXT1 RNA-binding activity. {ECO:0000269|PubMed:10786854, ECO:0000269|PubMed:11158589, ECO:0000269|PubMed:18364396}.
484	1_2_10799_m1	host	host	4.670896545	3.166870077	2.916504113	6.972049171	4.036435738	4.05529963	2.34650706	8.115083764	4.431579977	1.862453771	4.638331548	2.452377774	0.07	2.78E-22	F:GO:0016787	swissprot	Protein usf	P46209	NA
485	1_2_12202_m1	host	host	4.087034477	3.793044153	4.527847974	4.240534818	4.540990205	5.14070035	3.799571985	2.339228257	4.162115356	0.306464055	3.955122699	1.208876334	-0.07	0	NA	nr	uncharacterized protein LOC114965164	XP0292005921	NA
486	1_2_18477_m1	host	host	2.333624502	3.807444031	4.205579202	4.240534818	2.538400973	4.824490953	7.277326393	4.091892306	3.646795638	0.897216366	4.683027656	1.974779516	0.36	9.19E-152	C:GO:0016020	swissprot	Protein l(2)37Cc	P24156	Required for larval metabolism or for the progression of the larva into a pupa. {ECO:0000269|PubMed:3092183}.
487	1_2_5537_m1	host	host	6.1314636	5.066992123	3.561041658	5.13830834	4.540990205	5.110794205	3.215945662	1.05159843	4.97445143	1.060159927	3.479832125	1.802965032	-0.52	8.93E-172	C:GO:0005739; C:GO:0005777	swissprot	Hydroxysteroid dehydrogenase-like protein 2 (EC 1.-.-.-)	Q6P5L8	Has apparently no steroid dehydrogenase activity. {ECO:0000250}.
488	1_2_12217_m1	host	host	4.963739464	5.066992123	4.850116746	4.8390505	4.525361568	4.59799999	0.59562809	2.712661349	4.929974708	0.10732868	3.107912749	1.88832545	-0.67	3.39E-38	P:GO:0001578; F:GO:0015631; C:GO:0048471; C:GO:0097427	swissprot	Tubulin polymerization-promoting protein family member 2	Q0P5Y3	May bind tubulin but has no microtubule bundling activity. {ECO:0000250}.
489	1_2_11667_m1	host	host	2.919310341	3.174070016	3.238772885	2.731514353	3.271789718	4.05529963	2.334505294	0.70106562	3.015916899	0.234446038	2.590665065	1.442831602	-0.22	2.81E-46	F:GO:0003824	swissprot	Isochorismatase domain-containing protein 1	A6QLY4	NA
490	1_2_165_m1	host	host	4.085210707	4.746705145	3.88331043	3.018040931	3.027326803	3.798902522	4.085384264	7.414018144	3.933316803	0.712952292	4.581407933	1.940550005	0.22	1.13E-45	P:GO:0010605; P:GO:0030198; C:GO:0030424; C:GO:0031012; F:GO:0042803; C:GO:0043025; P:GO:0048522; P:GO:0048523; P:GO:0050767; F:GO:0050840; C:GO:0097060; P:GO:1902003	swissprot	Noelin (1B426B) (Neuronal olfactomedin-related ER localized protein) (Olfactomedin-1) (Pancortin)	Q62609	Contributes to the regulation of axonal growth in the embryonic and adult central nervous system by inhibiting interactions between RTN4R and LINGO1. Inhibits RTN4R-mediated axon growth cone collapse (By similarity). May play an important role in regulating the production of neural crest cells by the neural tube (By similarity). May be required for normal responses to olfactory stimuli (By simila…
491	1_2_2473_m1	host	host	3.21032949	3.807444031	3.561041658	3.635653506	3.547509908	3.256202161	4.383198309	5.120590453	3.553617171	0.251037574	4.076875208	0.8439801	0.2	3.99E-90	F:GO:0003735; C:GO:0005840; P:GO:0006412	swissprot	60S ribosomal protein L13	Q90YV5	NA
492	1_2_14864_m1	host	host	2.044429123	1.252348153	3.561041658	1.209762625	5.778933417	0	5.800257935	7.833251802	2.01689539	1.098656995	4.853110788	3.375804104	1.27	5.45E-132	C:GO:0000139	swissprot	Golgi apparatus protein 1 (Cysteine-rich fibroblast growth factor receptor)	Q02391	Binds E-selectin (cell-adhesion lectin on endothelial cells mediating the binding of neutrophils) (By similarity). Binds fibroblast growth factor (FGF). May be involved in intracellular FGF trafficking and the regulation of cellular responses to FGFS. {ECO:0000250}.
497	1_2_2932_m1	host	host	3.21032949	3.472757176	3.88331043	2.120267409	3.53188127	4.251884448	2.930133383	0.70106562	3.171666126	0.75366384	2.85374118	1.533463011	-0.15	3.56E-40	F:GO:0003676	swissprot	Calcium-regulated heat-stable protein 1 (Calcium-regulated heat-stable protein of 24 kDa) (CRHSP-24)	Q9Y2V2	Binds mRNA and regulates the stability of target mRNA. Binds single-stranded DNA (in vitro). {ECO:0000269|PubMed:21078874, ECO:0000269|PubMed:21177848}.
498	1_2_8750_m1	host	host	0.582038298	6.020653115	3.88331043	6.055178756	2.507143699	3.196389872	0.59562809	0.655265055	4.13529515	2.577444359	1.738606679	1.316030663	-1.25	0	F:GO:0003824	swissprot	Medium-chain acyl-CoA ligase ACSF2, mitochondrial (EC 6.2.1.2)	Q0P4F7	Acyl-CoA synthases catalyze the initial reaction in fatty acid metabolism, by forming a thioester with CoA. Has some preference toward medium-chain substrates. Plays a role in adipocyte differentiation. {ECO:0000250|UniProtKB:Q96CM8}.
499	1_2_4900_m1	host	host	4.378053626	2.853783038	3.88331043	4.240534818	3.271789718	4.371509027	0.893442135	0	3.838920478	0.689063343	2.13418522	2.032564207	-0.85	1.55E-161	F:GO:0003824; F:GO:0048037	swissprot	Succinate--CoA ligase [ADP/GDP-forming] subunit alpha, mitochondrial (EC 6.2.1.4) (EC 6.2.1.5) (Succinyl-CoA synthetase subunit alpha) (SCS-alpha) (Fragment)	Q9YGD2	Succinyl-CoA synthetase functions in the citric acid cycle (TCA), coupling the hydrolysis of succinyl-CoA to the synthesis of either ATP or GTP and thus represents the only step of substrate-level phosphorylation in the TCA. The alpha subunit of the enzyme binds the substrates coenzyme A and phosphate, while succinate binding and specificity for either ATP or GTP is provided by different beta sub…
500	1_2_21934_m1	host	host	2.919310341	2.220409023	3.88331043	3.030772194	2.767235251	3.512599269	3.203943896	0.655265055	3.013450497	0.681843944	2.534760868	1.289770356	-0.25	2.63E-145	F:GO:0005545; C:GO:0030136; F:GO:0030276; P:GO:0048268	swissprot	Phosphatidylinositol-binding clathrin assembly protein (Clathrin assembly lymphoid myeloid leukemia protein) (rCALM)	O55012	Cytoplasmic adapter protein that plays a critical role in clathrin-mediated endocytosis which is important in processes such as internalization of cell receptors, synaptic transmission or removal of apoptotic cells. Recruits AP-2 and attaches clathrin triskelions to the cytoplasmic side of plasma membrane leading to clathrin-coated vesicles (CCVs) assembly. Furthermore, regulates clathrin-coated …
501	1_2_2410_m1	host	host	2.333624502	2.206009145	3.561041658	0.598515681	4.036435738	3.256202161	2.322503527	0.982897582	2.174797747	1.215529709	2.649509752	1.313540834	0.28	5.24E-36	F:GO:0005515	swissprot	Neural cell adhesion molecule 2 (N-CAM-2) (NCAM-2)	O15394	May play important roles in selective fasciculation and zone-to-zone projection of the primary olfactory axons.
504	1_2_8426_m1	host	host	0	1.878522229	3.561041658	2.425890881	1.758126317	1.914404333	1.75087897	1.05159843	1.966363692	1.486434811	1.618752012	0.385554238	-0.28	9.87E-52	F:GO:0000977; F:GO:0032422	swissprot	Transcriptional activator protein Pur-alpha (Purine-rich single-stranded DNA-binding protein alpha)	Q00577	This is a probable transcription activator that specifically binds the purine-rich single strand of the PUR element located upstream of the MYC gene. May play a role in the initiation of DNA replication and in recombination.
505	1_2_5016_m1	host	host	0.878528757	0.640573954	3.238772885	2.113901778	3.760715548	5.367191313	0.857436835	0	1.717944344	1.202088076	2.496335924	2.500543259	0.54	4.25E-44	F:GO:0004222; P:GO:0006508; F:GO:0008270; C:GO:0016020	swissprot	Meprin A subunit beta (EC 3.4.24.63) (Endopeptidase-2) (Meprin B) (N-benzoyl-L-tyrosyl-P-amino-benzoic acid hydrolase subunit beta) (PABA peptide hydrolase) (PPH beta)	Q16820	Membrane metallopeptidase that sheds many membrane-bound proteins. Exhibits a strong preference for acidic amino acids at the P1' position. Known substrates include: FGF19, VGFA, IL1B, IL18, procollagen I and III, E-cadherin, KLK7, gastrin, ADAM10, tenascin-C. The presence of several pro-inflammatory cytokine among substrates implicate MEP1B in inflammation. It is also involved in tissue remodeli…
506	1_2_8958_m1	host	host	2.628291192	2.533496061	3.238772885	2.71878309	0.780274657	0.858909757	3.191942129	0	2.779835807	0.315171761	1.207781636	1.378417347	-1.2	1.04E-65	F:GO:0003755; F:GO:0005515	swissprot	Peptidyl-prolyl cis-trans isomerase NIMA-interacting 1 (EC 5.2.1.8) (Peptidyl-prolyl cis-trans isomerase Pin1) (PPIase Pin1) (Rotamase Pin1)	Q13526	Peptidyl-prolyl cis/trans isomerase (PPIase) that binds to and isomerizes specific phosphorylated Ser/Thr-Pro (pSer/Thr-Pro) motifs. By inducing conformational changes in a subset of phosphorylated proteins, acts as a molecular switch in multiple cellular processes (PubMed:21497122, PubMed:22033920, Ref. 21). Displays a preference for acidic residues located N-terminally to the proline bond to be…
507	1_2_25259_m1	host	host	1.455095745	1.587035008	4.205579202	2.71878309	1.773754954	2.427198549	2.322503527	0	2.491623261	1.275658752	1.630864257	1.124373775	-0.61	1.26E-51	P:GO:0071569	swissprot	Ubiquitin-fold modifier 1	B9ENM6	Ubiquitin-like modifier which can be covalently attached to substrate proteins as a monomer or a lysine-linked polymer in a post-translational process called ufmylation. Ufmylation on lysine residues of proteins may play a crucial role in a number of cellular processes. {ECO:0000250|UniProtKB:P61960, ECO:0000250|UniProtKB:P61961}.
508	1_2_10800_m1	host	host	3.796015328	1.579835069	2.916504113	1.808278306	2.002589232	1.281985539	0.893442135	0.655265055	2.525158204	1.028879985	1.20832049	0.589154215	-1.06	1.26E-84	P:GO:0007155; C:GO:0008305	swissprot	Integrin alpha-6 (VLA-6) [Cleaved into: Integrin alpha-6 heavy chain; Integrin alpha-6 light chain]	P26007	Integrin alpha-6/beta-1 (ITGA6:ITGB1) is a receptor for laminin on platelets. Integrin alpha-6/beta-1 (ITGA6:ITGB1) is present in oocytes and is involved in sperm-egg fusion. Integrin alpha-6/beta-4 (ITGA6:ITGB4) is a receptor for laminin in epithelial cells and it plays a critical structural role in the hemidesmosome. {ECO:0000250|UniProtKB:Q61739}.
511	1_2_7138_m1	host	host	2.626467422	3.166870077	3.88331043	3.330030034	2.522772336	2.969898909	4.085384264	3.390826686	3.251669491	0.51742285	3.242220549	0.664523298	0	4.17E-98	F:GO:0003735; P:GO:0006412; C:GO:0015934	swissprot	60S ribosomal protein L17 (Amino acid starvation-induced protein) (ASI) (L23)	P24049	Component of the large ribosomal subunit. {ECO:0000250|UniProtKB:P18621}.
513	1_2_5445_m1	host	host	9.33996932	7.294601085	2.913823253	9.378843158	11.11582692	10.34121299	3.489756174	14.85093657	7.231809204	3.038806749	9.949433163	4.735191946	0.46	0	P:GO:0005975; F:GO:0008184; F:GO:0030170	swissprot	Glycogen phosphorylase (EC 2.4.1.1)	Q9XTL9	Phosphorylase is an important allosteric enzyme in carbohydrate metabolism. Enzymes from different sources differ in their regulatory mechanisms and in their natural substrates. However, all known phosphorylases share catalytic and structural properties (By similarity). Required for glycogen breakdown in skeletal muscle. {ECO:0000250, ECO:0000269|PubMed:24265594}.
514	1_2_3992_m1	host	host	5.545777762	15.83435038	3.880629569	10.88786362	9.29518605	10.82410106	2.334505294	9.799046966	9.037155335	5.428519044	8.063209843	3.871755503	-0.16	0	F:GO:0003824; F:GO:0005509	nr	uncharacterized protein LOC114954612	XP0291870441	NA
516	1_2_8017_m1	host	host	4.965563234	10.7745582	3.558360797	6.96568354	5.014287398	8.743018053	5.264638677	13.28147478	6.566041443	3.134698309	8.075854727	3.865217426	0.3	0	F:GO:0004579; C:GO:0005783; P:GO:0006486; C:GO:0016021	swissprot	Dolichyl-diphosphooligosaccharide--protein glycosyltransferase subunit 1 (Ribophorin I) (RPN-I) (Ribophorin-1)	E2RQ08	Subunit of the oligosaccharyl transferase (OST) complex that catalyzes the initial transfer of a defined glycan (Glc(3)Man(9)GlcNAc(2) in eukaryotes) from the lipid carrier dolichol-pyrophosphate to an asparagine residue within an Asn-X-Ser/Thr consensus motif in nascent polypeptide chains, the first step in protein N-glycosylation. N-glycosylation occurs cotranslationally and the complex associa…
517	1_2_503_m1	host	host	9.34179309	6.974314108	4.525167113	6.348070965	8.119757387	9.392584798	5.550450956	9.494314721	6.797336319	1.989151716	8.139276966	1.835693236	0.26	0	F:GO:0003676; F:GO:0005524	swissprot	Eukaryotic initiation factor 4A-II (eIF-4A-II) (eIF4A-II) (EC 3.6.4.13) (ATP-dependent RNA helicase eIF4A-2)	Q5RKI1	ATP-dependent RNA helicase which is a subunit of the eIF4F complex involved in cap recognition and is required for mRNA binding to ribosome. In the current model of translation initiation, eIF4A unwinds RNA secondary structures in the 5'-UTR of mRNAs which is necessary to allow efficient binding of the small ribosomal subunit, and subsequent scanning for the initiator codon (By similarity). {ECO:…
518	1_2_25849_m1	host	host	11.09155552	5.700366138	3.558360797	5.157405234	11.8648443	9.768606484	5.514445656	2.034496012	6.376921923	3.271951788	7.295598113	4.3911077	0.19	0	F:GO:0005515	swissprot	Programmed cell death 6-interacting protein (PDCD6-interacting protein) (ALG-2-interacting protein 1) (ALG-2-interacting protein X) (Hp95)	Q8WUM4	Multifunctional protein involved in endocytosis, multivesicular body biogenesis, membrane repair, cytokinesis, apoptosis and maintenance of tight junction integrity. Class E VPS protein involved in concentration and sorting of cargo proteins of the multivesicular body (MVB) for incorporation into intralumenal vesicles (ILVs) that are generated by invagination and scission from the limiting membra…
519	1_2_754_m1	host	host	5.547601532	3.81464397	2.913823253	3.934911347	6.803670989	6.995292394	4.371196542	2.689761066	4.052745025	1.095797376	5.214980248	2.064150549	0.36	0	F:GO:0003746; F:GO:0003924; F:GO:0005525; P:GO:0006414	swissprot	Elongation factor Tu, mitochondrial (EF-Tu)	P49410	Promotes the GTP-dependent binding of aminoacyl-tRNA to the A-site of ribosomes during protein biosynthesis. Plays also a role in the regulation of autophagy and innate immunity. Recruits ATG5-ATG12 and NLRX1 at mitochondria and serves as a checkpoint of the RIG-I/DDX58-MAVS pathway. In turn, inhibits RLR-mediated type I interferon while promoting autophagy. {ECO:0000250|UniProtKB:P49411}.
520	1_2_961_m1	host	host	8.757931022	6.967114169	3.558360797	6.354436596	4.816710394	6.256007215	0	2.362128539	6.409460646	2.157010937	3.358711537	2.75645931	-0.93	4.90E-144	F:GO:0003824	swissprot	Fumarylacetoacetate hydrolase domain-containing protein 2 (EC 3.-.-.-)	Q6GLT8	May have hydrolase activity. {ECO:0000250}.
521	1_2_8234_m1	host	host	2.630114962	3.793044153	3.236092025	5.144673971	4.036435738	5.080888061	6.122075513	5.752955225	3.700981278	1.073250647	5.248088634	0.915569424	0.5	0	F:GO:0004451; P:GO:0019752	swissprot	Isocitrate lyase (ICL) (EC 4.1.3.1) (Isocitrase) (Isocitratase)	Q9K9H0	Involved in the metabolic adaptation in response to environmental changes. Catalyzes the reversible formation of succinate and glyoxylate from isocitrate, a key step of the glyoxylate cycle, which operates as an anaplerotic route for replenishing the tricarboxylic acid cycle during growth on fatty acid substrates. {ECO:0000250|UniProtKB:P0A9G6}.
522	1_2_20568_m1	host	host	2.921134111	4.433618107	3.880629569	4.240534818	3.011698166	3.768996377	4.657008821	6.080587753	3.868979151	0.67216484	4.379572779	1.318371116	0.18	1.39E-49	P:GO:0001825; P:GO:0002523; C:GO:0005783; P:GO:0007413; P:GO:0007568; P:GO:0014823; P:GO:0021553; P:GO:0021801; P:GO:0022009; C:GO:0030176; P:GO:0030517; F:GO:0031625; C:GO:0032991; P:GO:0033603; P:GO:0034165; P:GO:0035022; P:GO:0035441; C:GO:0043025; C:GO:0043209; C:GO:0044294; F:GO:0044877; P:GO:0045687; P:GO:0045766; P:GO:0048694; P:GO:0048709; P:GO:0050821; P:GO:0051930; P:GO:0060317; P:GO:00…	swissprot	Reticulon-4 (Foocen) (Neurite outgrowth inhibitor) (Nogo protein) (Neuroendocrine-specific protein) (NSP) (Neuroendocrine-specific protein C homolog) (RTN-x) (Reticulon-5)	Q9NQC3	Required to induce the formation and stabilization of endoplasmic reticulum (ER) tubules (PubMed:27619977, PubMed:25612671, PubMed:24262037). They regulate membrane morphogenesis in the ER by promoting tubular ER production (PubMed:27619977, PubMed:25612671, PubMed:24262037, PubMed:27786289). They influence nuclear envelope expansion, nuclear pore complex formation and proper localization of inne…
524	1_2_22247_m1	host	host	5.838620681	2.533496061	2.913823253	3.024406562	4.0208071	4.085205774	4.669010587	4.091892306	3.577586639	1.521949419	4.216728942	0.303219714	0.24	4.71E-59	P:GO:0003429; F:GO:0004867; F:GO:0005515; C:GO:0005576; C:GO:0005581; C:GO:0005589; C:GO:0005615; C:GO:0005788; P:GO:0007155; P:GO:0007517; P:GO:0010466; P:GO:0010951; F:GO:0030020; P:GO:0030198; F:GO:0030414; C:GO:0031012; C:GO:0042383; C:GO:0062023; C:GO:0070062; C:GO:1903561	swissprot	Collagen alpha-6(VI) chain	Q8C6K9	Collagen VI acts as a cell-binding protein. {ECO:0000250}.
525	1_2_14649_m1	host	host	4.085210707	1.579835069	3.236092025	0	6.267859247	3.196389872	4.061380731	3.390826686	2.22528445	1.81195598	4.229114134	1.40876558	0.93	0	F:GO:0005515	swissprot	F-actin-uncapping protein LRRC16A (CARMIL homolog) (Capping protein regulator and myosin 1 linker protein 1) (Capping protein, Arp2/3 and myosin-I linker homolog 1) (Capping protein, Arp2/3 and myosin-I linker protein 1) (Leucine-rich repeat-containing protein 16A)	Q5VZK9	Cell membrane-cytoskeleton-associated protein that plays a role in the regulation of actin polymerization at the barbed end of actin filaments. Prevents F-actin heterodimeric capping protein (CP) activity at the leading edges of migrating cells, and hence generates uncapped barbed ends and enhances actin polymerization, however, seems unable to nucleate filaments (PubMed:16054028). Plays a role i…
526	1_2_544_m1	host	host	0	4.746705145	5.169704658	5.743189652	0	2.307573971	5.240635144	5.775855508	3.914899864	2.641686304	3.331016156	2.693633647	-0.23	7.89E-19	C:GO:0005890; P:GO:0006813; P:GO:0006814	swissprot	Sodium/potassium-transporting ATPase subunit beta-3 (Sodium/potassium-dependent ATPase subunit beta-3) (ATPB-3)	P21188	This is the non-catalytic component of the active enzyme, which catalyzes the hydrolysis of ATP coupled with the exchange of Na(+) and K(+) ions across the plasma membrane. The exact function of the beta-3 subunit is not known.
527	1_2_5629_m1	host	host	2.626467422	3.494356993	3.558360797	3.024406562	4.036435738	3.798902522	3.50175794	3.718459213	3.175897943	0.436851438	3.763888853	0.220819858	0.25	0	F:GO:0003676; F:GO:0005524	swissprot	Eukaryotic initiation factor 4A-III (eIF-4A-III) (eIF4A-III) (EC 3.6.4.13) (ATP-dependent RNA helicase DDX48) (ATP-dependent RNA helicase eIF4A-3) (DEAD box protein 48) (Eukaryotic translation initiation factor 4A isoform 3) [Cleaved into: Eukaryotic initiation factor 4A-III, N-terminally processed]	Q3B8Q2	ATP-dependent RNA helicase. Involved in pre-mRNA splicing as component of the spliceosome. Core component of the splicing-dependent multiprotein exon junction complex (EJC) deposited at splice junctions on mRNAs. The EJC is a dynamic structure consisting of core proteins and several peripheral nuclear and cytoplasmic associated factors that join the complex only transiently either during EJC asse…
528	1_2_9277_m1	host	host	3.501348639	3.479957115	3.236092025	3.323664403	4.005178463	3.482693125	3.477754408	3.390826686	3.385265545	0.127134073	3.58911317	0.280567198	0.08	0	F:GO:0005515; C:GO:0005868; P:GO:0007018	swissprot	Cytoplasmic dynein 1 intermediate chain 2 (Cytoplasmic dynein intermediate chain 2) (Dynein intermediate chain 2, cytosolic) (DH IC-2)	Q0III3	Acts as one of several non-catalytic accessory components of the cytoplasmic dynein 1 complex that are thought to be involved in linking dynein to cargos and to adapter proteins that regulate dynein function. Cytoplasmic dynein 1 acts as a motor for the intracellular retrograde motility of vesicles and organelles along microtubules. The intermediate chains mediate the binding of dynein to dynacti…
529	1_2_9490_m1	host	host	4.087034477	3.807444031	2.913823253	2.41952525	4.036435738	2.427198549	4.09738603	3.345026121	3.306956753	0.774832755	3.476511609	0.778320073	0.07	0	F:GO:0005515	nr	uncharacterized protein LOC114961793	XP0291964701	NA
530	1_2_15167_m1	host	host	4.961915694	3.479957115	2.591554481	3.024406562	3.027326803	2.939992765	2.918131617	3.390826686	3.514458463	1.030893691	3.069069468	0.219630893	-0.2	2.61E-116	F:GO:0004017; F:GO:0005524; P:GO:0006172	swissprot	Adenylate kinase 2, mitochondrial (AK 2) (EC 2.7.4.3) (ATP-AMP transphosphorylase 2) (ATP:AMP phosphotransferase) (Adenylate monophosphate kinase)	Q9WTP6	Catalyzes the reversible transfer of the terminal phosphate group between ATP and AMP. Plays an important role in cellular energy homeostasis and in adenine nucleotide metabolism. Adenylate kinase activity is critical for regulation of the phosphate utilization and the AMP de novo biosynthesis pathways. Plays a key role in hematopoiesis. {ECO:0000255|HAMAP-Rule:MF_03168}.
532	1_2_14605_m1	host	host	3.792367788	1.900122046	2.269285708	0.897773522	3.53188127	4.025393485	0	0.982897582	2.214887266	1.200731686	2.135043084	1.950250393	-0.05	1.01E-99	C:GO:0033178; F:GO:0046961; P:GO:1902600	swissprot	V-type proton ATPase subunit E (V-ATPase subunit E) (V-ATPase 26 kDa subunit) (Vacuolar proton pump subunit E)	P54611	Subunit of the peripheral V1 complex of vacuolar ATPase essential for assembly or catalytic function. V-ATPase is responsible for acidifying a variety of intracellular compartments in eukaryotic cells.
533	1_2_2144_m1	host	host	3.796015328	5.059792184	3.236092025	3.629287875	3.271789718	4.627906134	2.918131617	1.638162637	3.930296853	0.788736961	3.113997527	1.22926397	-0.34	5.04E-100	F:GO:0003924; F:GO:0005525; P:GO:0007165; C:GO:0016020	swissprot	GTPase HRas (Transforming protein p21/H-Ras)	P23175	NA
534	1_2_24842_m1	host	host	2.046252893	2.853783038	2.913823253	2.41952525	3.256161081	2.969898909	3.215945662	2.385028822	2.558346109	0.406266608	2.956758618	0.401608178	0.21	0	F:GO:0016491; P:GO:0055114	swissprot	Succinate dehydrogenase [ubiquinone] flavoprotein subunit, mitochondrial (EC 1.3.5.1) (Flavoprotein subunit of complex II) (Fp)	Q7ZVF3	Flavoprotein (FP) subunit of succinate dehydrogenase (SDH) that is involved in complex II of the mitochondrial electron transport chain and is responsible for transferring electrons from succinate to ubiquinone (coenzyme Q). {ECO:0000250|UniProtKB:P31040}.
535	1_2_9296_m1	host	host	2.626467422	2.220409023	3.236092025	3.024406562	1.300457761	2.713501801	2.060694782	2.735561631	2.776843758	0.44886114	2.202553994	0.678003553	-0.33	5.11E-105	F:GO:0003924; F:GO:0005525; P:GO:0007165; C:GO:0016020	swissprot	Ras-related protein O-RAL	P22124	NA
537	1_2_15256_m1	host	host	4.378053626	3.174070016	2.913823253	1.222493888	3.027326803	2.307573971	0.893442135	0	2.922110195	1.300258858	1.557085727	1.365012845	-0.91	0	F:GO:0003983; P:GO:0006011	swissprot	UTP--glucose-1-phosphate uridylyltransferase (EC 2.7.7.9) (UDP-glucose pyrophosphorylase) (UDPGP) (UGPase)	Q07130	Plays a central role as a glucosyl donor in cellular metabolic pathways.
538	1_2_9572_m1	host	host	3.501348639	3.487157054	3.236092025	3.629287875	2.018217869	2.743407946	2.632319339	0.655265055	3.463471398	0.164511579	2.012302552	0.959256947	-0.78	4.13E-84	F:GO:0008013	swissprot	Protein LZIC (Leucine zipper and CTNNBIP1 domain-containing protein) (Leucine zipper and ICAT homologous domain-containing protein)	Q8K3C3	NA
540	1_2_2183_m1	host	host	5.840444451	1.907321985	2.913823253	0.897773522	4.280898653	2.110989152	2.620317572	0	2.889840803	2.132315825	2.253051344	1.764791887	-0.36	4.55E-48	F:GO:0070569	swissprot	UDP-N-acetylhexosamine pyrophosphorylase [Includes: UDP-N-acetylgalactosamine pyrophosphorylase (EC 2.7.7.83); UDP-N-acetylglucosamine pyrophosphorylase (EC 2.7.7.23)]	Q91YN5	Converts UTP and GlcNAc-1-P into UDP-GlcNAc, and UTP and GalNAc-1-P into UDP-GalNAc. Isoform AGX1 has 2 to 3 times higher activity towards GalNAc-1-P, while isoform AGX2 has 8 times more activity towards GlcNAc-1-P (By similarity). {ECO:0000250}.
541	1_2_4080_m1	host	host	0.878528757	0	5.169704658	0.598515681	0.733388745	2.307573971	7.003515881	0	1.661687274	2.367210852	2.511119649	3.145849319	0.6	0	F:GO:0005515; F:GO:0008270	swissprot	Dystrophin	P11532	Anchors the extracellular matrix to the cytoskeleton via F-actin. Ligand for dystroglycan. Component of the dystrophin-associated glycoprotein complex which accumulates at the neuromuscular junction (NMJ) and at a variety of synapses in the peripheral and central nervous systems and has a structural function in stabilizing the sarcolemma. Also implicated in signaling events and synaptic transmiss…
542	1_2_8113_m1	host	host	2.335448272	0.960860931	2.913823253	0	3.271789718	0	5.526447423	3.040293876	1.552533114	1.319911869	2.959632754	2.269501544	0.93	2.92E-49	F:GO:0003676	swissprot	Y-box-binding protein 1 (YB-1) (Y-box transcription factor)	P21573	DNA- and RNA-binding protein involved in various processes, such as translational repression, RNA stabilization, mRNA splicing and transcription regulation (By similarity). Binds preferentially to the 5'-[CU]CUGCG-3' RNA motif and specifically recognizes mRNA transcripts modified by C5-methylcytosine (m5C) (By similarity). Promotes mRNA stabilization: acts by binding to m5C-containing mRNAs and p…
543	1_2_5219_m1	host	host	3.20668195	2.8465831	3.558360797	0.897773522	3.516252633	1.14521301	2.322503527	0	2.627349842	1.189103943	1.745992292	1.513892523	-0.59	2.35E-97	F:GO:0005515; C:GO:0005737	swissprot	Endophilin-A2 (Endophilin-2) (SH3 domain-containing GRB2-like protein 2) (SH3p8)	Q8AXV0	Implicated in endocytosis. May recruit other proteins to membranes with high curvature (By similarity). {ECO:0000250|UniProtKB:O35180}.
544	1_2_6824_m1	host	host	3.504996179	1.266748031	1.624748164	1.808278306	3.791972823	2.683595657	2.334505294	0.982897582	2.05119267	0.994947292	2.448242839	1.157752733	0.26	6.58E-14	F:GO:0005515	swissprot	Src kinase-associated phosphoprotein 2 (Src family-associated phosphoprotein 2)	Q32LP7	May be involved in B-cell and macrophage adhesion processes. In B-cells, may act by coupling the B-cell receptor (BCR) to integrin activation. May play a role in src signaling pathway (By similarity). {ECO:0000250}.
545	1_2_3432_m1	host	host	2.335448272	2.213209084	3.236092025	2.725148722	2.033846506	1.628101081	2.620317572	3.040293876	2.627474526	0.460742407	2.330639759	0.624277991	-0.17	1.22E-41	F:GO:0003729; C:GO:0005634; C:GO:0005737; P:GO:0006396	swissprot	RNA-binding protein 8A (RNA-binding motif protein 8A) (Ribonucleoprotein RBM8A)	B5DGI7	Required for pre-mRNA splicing as component of the spliceosome (By similarity). Core component of the splicing-dependent multiprotein exon junction complex (EJC) deposited at splice junctions on mRNAs. The EJC is a dynamic structure consisting of core proteins and several peripheral nuclear and cytoplasmic associated factors that join the complex only transiently either during EJC assembly or dur…
546	1_2_44_m1	host	host	2.630114962	0	2.591554481	2.113901778	1.773754954	2.427198549	1.19125618	1.310530109	1.833892805	1.244934909	1.675684948	0.560475901	-0.13	1.81E-169	F:GO:0004739; P:GO:0006086; C:GO:0043231	swissprot	Pyruvate dehydrogenase E1 component subunit alpha, somatic form, mitochondrial (EC 1.2.4.1) (PDHE1-A type I)	P35486	The pyruvate dehydrogenase complex catalyzes the overall conversion of pyruvate to acetyl-CoA and CO(2), and thereby links the glycolytic pathway to the tricarboxylic cycle. {ECO:0000269|PubMed:11708858, ECO:0000269|PubMed:20841503}.
547	1_2_25356_m1	host	host	1.171371676	0.626174076	2.591554481	0.916870416	2.782863888	1.598194936	1.762880737	1.638162637	1.326492662	0.872292082	1.945525549	0.562614473	0.55	9.87E-112	F:GO:0003743; P:GO:0006413	swissprot	Eukaryotic translation initiation factor 2 subunit 2 (Eukaryotic translation initiation factor 2 subunit beta) (eIF-2-beta)	P41035	eIF-2 functions in the early steps of protein synthesis by forming a ternary complex with GTP and initiator tRNA. This complex binds to a 40S ribosomal subunit, followed by mRNA binding to form a 43S preinitiation complex. Junction of the 60S ribosomal subunit to form the 80S initiation complex is preceded by hydrolysis of the GTP bound to eIF-2 and release of an eIF-2-GDP binary complex. In orde…
548	1_2_25046_m1	host	host	1.460567055	1.266748031	3.236092025	1.515386097	1.253571849	1.341797828	3.787570219	3.413726969	1.869698302	0.917152541	2.449166716	1.338831998	0.39	1.23E-57	F:GO:0004364	swissprot	Glutathionyl-hydroquinone reductase YqjG (GS-HQR) (EC 1.8.5.7)	P42620	Catalyzes glutathione (GSH)-dependent reduction of glutathionyl-hydroquinones (GS-HQs) to the corresponding hydroquinones. Can use a variety of GS-HQs as substrates, such as GS-p-hydroquinone (GS-HQ), GS-hydroxy-p-hydroquinone (GS-HHQ), GS-methyl-p-hydroquinone (GS-MHQ), GS-menadiol, and GS-trichloro-p-hydroquinone (GS-TriCH). Also displays GSH-dependent disulfide-bond reduction activity toward H…
550	1_2_6457_m1	host	host	2.042605353	0	2.913823253	2.425890881	2.002589232	1.914404333	2.048693015	2.011595729	1.845579872	1.281000767	1.994320577	0.056891035	0.11	3.57E-83	P:GO:0007034	swissprot	Charged multivesicular body protein 4b (Chromatin-modifying protein 4b) (CHMP4b)	Q6GL11	Probable core component of the endosomal sorting required for transport complex III (ESCRT-III) which is involved in multivesicular bodies (MVBs) formation and sorting of endosomal cargo proteins into MVBs. MVBs contain intraluminal vesicles (ILVs) that are generated by invagination and scission from the limiting membrane of the endosome and mostly are delivered to lysosomes enabling degradation …
551	1_2_25667_m1	host	host	0.873057447	1.281147909	2.591554481	2.120267409	1.222314575	2.170801441	0.857436835	0	1.716506811	0.780955664	1.062638213	0.899042056	-0.69	4.62E-45	F:GO:0003735; C:GO:0005840; P:GO:0006412	swissprot	60S ribosomal protein L10 (QM protein homolog) (dQM)	O61231	NA
552	1_2_3287_m1	host	host	1.455095745	0	2.913823253	0	1.758126317	1.884498189	4.085384264	1.310530109	1.092229749	1.394728919	2.25963472	1.241826485	1.05	4.07E-46	F:GO:0003676; F:GO:0008270	swissprot	DNA-binding protein HEXBP (Hexamer-binding protein)	Q04832	Binds to single-stranded DNA located in the 5' hexanucleotide repeat region of the L.major leishmanolysin (GP63) gene.
554	1_2_8998_m1	host	host	3.792367788	5.066992123	2.269285708	5.144673971	3.04295544	6.452592034	0.59562809	1.638162637	4.068329898	1.350130597	2.93233455	2.552092459	-0.47	0	NA	nr	uncharacterized protein LOC114961195	XP0291956411	NA
555	1_2_14623_m1	host	host	0	0.626174076	2.913823253	1.197031362	1.009108934	2.170801441	3.787570219	3.040293876	1.184257173	1.252395544	2.501943618	1.194552537	1.08	1.10E-13	F:GO:0030246	swissprot	Collagen alpha-1(XVII) chain (180 kDa bullous pemphigoid antigen 2) (Bullous pemphigoid antigen 2) [Cleaved into: 120 kDa linear IgA disease antigen homolog]	Q9JMH4	May play a role in the integrity of hemidesmosome and the attachment of basal keratinocytes to the underlying basement membrane. {ECO:0000250}.; The 120 kDa linear IgA disease antigen homolog is an anchoring filament component involved in dermal-epidermal cohesion. {ECO:0000250}.
557	1_2_6833_m1	host	host	3.21032949	2.220409023	2.269285708	1.515386097	1.758126317	2.743407946	0	0.70106562	2.303852579	0.695590272	1.300649971	1.203055405	-0.82	1.64E-175	F:GO:0003723; C:GO:0005634; P:GO:0006397	swissprot	Splicing factor U2AF 65 kDa subunit (U2 auxiliary factor 65 kDa subunit) (U2 snRNP auxiliary factor large subunit)	P26369	Plays a role in pre-mRNA splicing and 3'-end processing. By recruiting PRPF19 and the PRP19C/Prp19 complex/NTC/Nineteen complex to the RNA polymerase II C-terminal domain (CTD), and thereby pre-mRNA, may couple transcription to splicing. Required for the export of mRNA out of the nucleus, even if the mRNA is encoded by an intron-less gene. Positively regulates pre-mRNA 3'-end processing by recrui…
558	1_2_8420_m1	host	host	2.337272042	0	2.913823253	1.509020465	1.040366209	1.341797828	2.048693015	1.05159843	1.69002894	1.265643188	1.37061387	0.473094797	-0.3	3.69E-18	F:GO:0003676	swissprot	Cold-inducible RNA-binding protein (BFCIRP) (Glycine-rich RNA-binding protein CIRP)	Q9PTX2	Cold-inducible mRNA binding protein. Acts cooperatively with elavl1/elrA to stabilize AU-rich element (ARE)-containing mRNAs by binding to them and inhibiting their deadenylation. Essential for embryonic gastrulation and neural development, acting to maintain the expression of a set of adhesion molecules, and cell movement during embryogenesis. Required for pronephros development (By similarity).…
560	1_2_14345_m1	host	host	2.624643652	1.266748031	3.236092025	2.413159618	0	0.769191324	0	0	2.385160831	0.823218691	0.192297831	0.384595662	-3.63	1.58E-163	F:GO:0004648; P:GO:0006564	swissprot	Phosphoserine aminotransferase (PSAT) (EC 2.6.1.52) (Endometrial progesterone-induced protein) (EPIP) (Phosphohydroxythreonine aminotransferase)	Q99K85	Catalyzes the reversible conversion of 3-phosphohydroxypyruvate to phosphoserine and of 3-hydroxy-2-oxo-4-phosphonooxybutanoate to phosphohydroxythreonine. {ECO:0000250|UniProtKB:P10658}.
561	1_2_25439_m1	host	host	2.335448272	1.587035008	3.236092025	2.113901778	0.733388745	1.914404333	0.893442135	0.655265055	2.318119271	0.687789516	1.049125067	0.585309183	-1.14	3.78E-54	F:GO:0003777; C:GO:0005813; C:GO:0005868; C:GO:0005874; P:GO:0007632; P:GO:0008090; P:GO:0035735; F:GO:0045505; C:GO:0097542; C:GO:1904115	swissprot	Dynein light chain roadblock-type 2 (Dynein light chain 2B, cytoplasmic)	Q32P85	Acts as one of several non-catalytic accessory components of the cytoplasmic dynein 1 complex that are thought to be involved in linking dynein to cargos and to adapter proteins that regulate dynein function. Cytoplasmic dynein 1 acts as a motor for the intracellular retrograde motility of vesicles and organelles along microtubules (By similarity). {ECO:0000250}.
568	1_2_2222_m1	host	host	1.751586204	0	3.236092025	0.916870416	1.773754954	2.397292404	1.75087897	1.05159843	1.476137161	1.37417533	1.743381189	0.549891518	0.24	1.03E-56	F:GO:0003735; C:GO:0005840; P:GO:0006412	swissprot	60S ribosomal protein L32	P62912	NA
569	1_2_451_m1	host	host	0.585685838	3.479957115	3.558360797	3.330030034	1.773754954	2.683595657	4.69301412	7.155086465	2.738508446	1.438337811	4.076362799	2.387509264	0.57	2.38E-13	C:GO:0016020	swissprot	Lysosome-associated membrane glycoprotein 1 (LAMP-1) (Lysosome-associated membrane protein 1) (120 kDa lysosomal membrane glycoprotein) (CD107 antigen-like family member A) (LGP-120) (Lysosomal membrane glycoprotein A) (LGP-A) (P2B) (CD antigen CD107a)	P11438	Presents carbohydrate ligands to selectins. Also implicated in tumor cell metastasis.
570	1_2_7688_m1	host	host	5.254758613	2.213209084	1.624748164	1.795547043	5.518841865	3.226296017	3.775568453	1.638162637	2.722065726	1.706459399	3.539717243	1.600698061	0.38	1.00E-72	F:GO:0004672; F:GO:0005524; P:GO:0006468	swissprot	Calcium/calmodulin-dependent protein kinase type 1D (EC 2.7.11.17) (CaM kinase I delta) (CaM-KI delta) (CaMKI delta) (CaM kinase ID) (CaMKI-like protein kinase) (CKLiK) (mCKLiK)	Q8BW96	Calcium/calmodulin-dependent protein kinase that operates in the calcium-triggered CaMKK-CaMK1 signaling cascade and, upon calcium influx, activates CREB-dependent gene transcription, regulates calcium-mediated granulocyte function and respiratory burst and promotes basal dendritic growth of hippocampal neurons. In neutrophil cells, required for cytokine-induced proliferative responses and activa…
571	1_2_25395_m1	host	host	11.09337929	8.867236215	3.236092025	9.671735368	10.58001517	9.19599998	2.906129851	11.85644326	8.217110725	3.445870194	8.634647066	3.970535412	0.07	2.66E-155	P:GO:0005975; F:GO:0042132	swissprot	Fructose-1,6-bisphosphatase 1 (FBPase 1) (EC 3.1.3.11) (D-fructose-1,6-bisphosphate 1-phosphohydrolase 1) (Liver FBPase)	P00637	Catalyzes the hydrolysis of fructose 1,6-bisphosphate to fructose 6-phosphate in the presence of divalent cations, acting as a rate-limiting enzyme in gluconeogenesis. Plays a role in regulating glucose sensing and insulin secretion of pancreatic beta-cells. Appears to modulate glycerol gluconeogenesis in liver. Important regulator of appetite and adiposity; increased expression of the protein in…
572	1_2_2864_m1	host	host	5.549425302	2.853783038	3.558360797	2.41952525	4.036435738	1.281985539	0	3.695558931	3.595273597	1.384709821	2.253495052	1.939114609	-0.67	4.07E-62	P:GO:0000028; F:GO:0000049; P:GO:0002181; F:GO:0003735; F:GO:0005515; C:GO:0005730; C:GO:0022627	swissprot	40S ribosomal protein S10	Q962R9	NA
574	1_2_2563_m1	host	host	4.670896545	2.220409023	3.880629569	0	3.53188127	1.884498189	3.799571985	4.396624551	2.692983784	2.065440225	3.403143999	1.075022037	0.34	0	NA	nr	uncharacterized protein LOC114952760	XP0291846201	NA
575	1_2_22746_m1	host	host	0	2.533496061	3.880629569	3.024406562	0.97785166	2.427198549	3.787570219	4.068992023	2.359633048	1.668677192	2.815403113	1.419376878	0.25	5.62E-35	F:GO:0008242	swissprot	Gamma-glutamyl hydrolase (EC 3.4.19.9) (Conjugase) (FGPH) (Folylpolyglutamate hydrolase) (GH) (Gamma-Glu-x carboxypeptidase)	Q9Z0L8	Hydrolyzes the polyglutamate sidechains of pteroylpolyglutamates. Progressively removes gamma-glutamyl residues from pteroylpoly-gamma-glutamate to yield pteroyl-alpha-glutamate (folic acid) and free glutamate. May play an important role in the bioavailability of dietary pteroylpolyglutamates and in the metabolism of pteroylpolyglutamates and antifolates. Acts as endopeptidase. Lysosomal enzyme i…
580	1_2_6287_m1	host	host	10.511341	8.546949237	3.877948708	7.252210118	12.8583246	11.05059202	5.538449189	5.425322698	7.547112265	2.789029367	8.718172126	3.809398043	0.21	0	F:GO:0005515; P:GO:0007286; F:GO:0034584	swissprot	Piwi-like protein 1 (EC 3.1.26.-)	Q9JMB7	Endoribonuclease that plays a central role in postnatal germ cells by repressing transposable elements and preventing their mobilization, which is essential for the germline integrity (PubMed:11578866, PubMed:22121019, PubMed:21237665). Acts via the piRNA metabolic process, which mediates the repression of transposable elements during meiosis by forming complexes composed of piRNAs and Piwi prote…
583	1_2_1587_m1	host	host	11.96826051	6.020653115	2.58887362	6.341705334	7.33948273	8.59348733	1.19125618	4.724257078	6.729873145	3.883393987	5.46212083	3.271832903	-0.3	0	F:GO:0004815; F:GO:0005524; C:GO:0005737; P:GO:0006422	swissprot	Aspartate--tRNA ligase, cytoplasmic (EC 6.1.1.12) (Aspartyl-tRNA synthetase) (AspRS)	P15178	Catalyzes the specific attachment of an amino acid to its cognate tRNA in a 2 step reaction: the amino acid (AA) is first activated by ATP to form AA-AMP and then transferred to the acceptor end of the tRNA. {ECO:0000269|PubMed:2642907}.
584	1_2_21118_m1	host	host	6.713501898	7.600488184	2.911142392	4.845416131	10.82447809	5.713306855	7.884956249	4.046091741	5.517637151	2.082791152	7.117208233	2.928935096	0.37	1.60E-62	F:GO:0004252; P:GO:0006508	swissprot	Chymotrypsinogen B (EC 3.4.21.1) [Cleaved into: Chymotrypsin B chain A; Chymotrypsin B chain B; Chymotrypsin B chain C]	P00767	NA
585	1_2_20830_m1	host	host	5.258406153	10.11958437	2.58887362	8.169080534	5.290007587	8.623393475	6.44389309	0.70106562	6.533986168	3.302578055	5.264589943	3.341592304	-0.31	0	F:GO:0008746; P:GO:0055114; P:GO:1902600	swissprot	NAD(P) transhydrogenase, mitochondrial (EC 7.1.1.1) (Nicotinamide nucleotide transhydrogenase)	W5PFI3	The transhydrogenation between NADH and NADP is coupled to respiration and ATP hydrolysis and functions as a proton pump across the membrane (By similarity). May play a role in reactive oxygen species (ROS) detoxification in the adrenal gland (By similarity). {ECO:0000250|UniProtKB:P07001, ECO:0000250|UniProtKB:Q13423}.
586	1_2_13846_m1	host	host	4.378053626	4.120531069	3.233411164	4.845416131	7.032505266	6.995292394	5.812259701	5.074789888	4.144352997	0.677369424	6.228711812	0.955457634	0.59	0	F:GO:0004553; P:GO:0005975; F:GO:0030246	swissprot	Neutral alpha-glucosidase AB (EC 3.2.1.207) (Alpha-glucosidase 2) (Glucosidase II subunit alpha)	P79403	Catalytic subunit of glucosidase II that cleaves sequentially the 2 innermost alpha-1,3-linked glucose residues from the Glc(2)Man(9)GlcNAc(2) oligosaccharide precursor of immature glycoproteins. Required for PKD1/Polycystin-1 and PKD2/Polycystin-2 maturation and localization to the cell surface and cilia. {ECO:0000250|UniProtKB:Q14697, ECO:0000250|UniProtKB:Q8BHN3}.
587	1_2_20332_m1	host	host	9.34179309	3.174070016	1.944336076	3.018040931	7.276968181	6.196194926	1.75087897	4.114792588	4.369560028	3.359593878	4.834708666	2.439027206	0.15	9.81E-78	F:GO:0003723; C:GO:0005634; P:GO:0006396; C:GO:1990904	swissprot	Lupus La protein (La autoantigen) (La ribonucleoprotein) (Sjoegren syndrome type B antigen) (SS-B)	P05455	Binds to the 3' poly(U) terminus of nascent RNA polymerase III transcripts, protecting them from exonuclease digestion and facilitating their folding and maturation (PubMed:3192525, PubMed:2470590). In case of Coxsackievirus B3 infection, binds to the viral internal ribosome entry site (IRES) and stimulates the IRES-mediated translation (PubMed:12384597). {ECO:0000269|PubMed:12384597, ECO:0000269…
588	1_2_11359_m1	host	host	5.252934843	1.579835069	4.200217481	3.024406562	5.857076603	2.427198549	6.122075513	6.75875309	3.514348489	1.578552507	5.291275939	1.94651713	0.59	3.98E-78	F:GO:0005515; C:GO:0016021	swissprot	Sortilin-related receptor (Low-density lipoprotein receptor relative with 11 ligand-binding repeats) (LDLR relative with 11 ligand-binding repeats) (LR11) (SorLA-1) (Sorting protein-related receptor containing LDLR class A repeats) (SorLA)	Q95209	Sorting receptor that directs several proteins to their correct location within the cell. Along with AP-1 complex, involved Golgi apparatus - endosome sorting. Sorting receptor for APP, regulating its intracellular trafficking and processing into amyloidogenic-beta peptides. Retains APP in the trans-Golgi network, hence preventing its transit through late endosomes where amyloid beta peptides Abe…
589	1_2_4669_m1	host	host	6.420658979	2.8465831	2.911142392	2.120267409	5.550099139	4.341602882	5.240635144	6.011886905	3.57466297	1.930916845	5.286056018	0.70488865	0.56	0	F:GO:0016491; P:GO:0055114; F:GO:0071949	swissprot	Probable D-lactate dehydrogenase, mitochondrial (DLD) (Lactate dehydrogenase D) (EC 1.1.2.4)	F1QXM5	Involved in D-lactate, but not L-lactate catabolic process. {ECO:0000269|PubMed:30931947}.
590	1_2_25616_m1	host	host	3.503172409	3.494356993	2.266604848	3.018040931	7.276968181	6.106476492	2.906129851	4.373724268	3.070543795	0.58191051	5.165824698	1.921405432	0.75	0	F:GO:0004587; F:GO:0030170	swissprot	Ornithine aminotransferase, mitochondrial (EC 2.6.1.13) (Ornithine delta-aminotransferase) (Ornithine--oxo-acid aminotransferase) [Cleaved into: Ornithine aminotransferase, hepatic form; Ornithine aminotransferase, renal form]	P04181	NA
591	1_2_9353_m1	host	host	5.256582383	5.059792184	2.911142392	5.13830834	4.036435738	6.452592034	1.75087897	4.396624551	4.591456325	1.123125578	4.159132823	1.926231093	-0.14	0	F:GO:0004819; F:GO:0005524; C:GO:0005737; P:GO:0006425	swissprot	Glutamine--tRNA ligase (EC 6.1.1.18) (Glutaminyl-tRNA synthetase) (GlnRS)	P47897	Glutamine--tRNA ligase (PubMed:26869582). Plays a critical role in brain development (PubMed:24656866). {ECO:0000269|PubMed:24656866, ECO:0000269|PubMed:26869582}.
592	1_2_2825_m1	host	host	2.628291192	3.479957115	2.266604848	3.629287875	5.290007587	4.568093845	5.252636911	3.695558931	3.001035257	0.658886349	4.701574318	0.748288645	0.65	2.30E-22	F:GO:0008017	swissprot	GAS2-like protein pickled eggs	Q9W3Y4	Essential for development and viability. Required for ovary development and oogenesis, and is essential for the development of the indirect flight muscles. May act as a negative regulator of the Notch signaling pathway in certain tissues, such as the muscle precursors and ovaries. May function as a linker protein between the actin and microtubule cytoskeletons. {ECO:0000269|PubMed:20150280}.
593	1_2_21574_m1	host	host	6.420658979	6.006253237	2.58887362	4.851781762	6.054653606	3.99548734	0	0.70106562	4.9668919	1.71871386	2.687801642	2.841192926	-0.89	9.74E-169	F:GO:0004335; F:GO:0005524; F:GO:0005534; C:GO:0005737; P:GO:0006012; P:GO:0046835	swissprot	Galactokinase (EC 2.7.1.6) (Galactose kinase)	P51570	Major enzyme for galactose metabolism.
594	1_2_14463_m1	host	host	5.256582383	4.433618107	2.911142392	2.41952525	4.801081757	4.115111919	1.465066692	0.982897582	3.755217033	1.317935313	2.841039487	1.898334246	-0.4	8.62E-83	F:GO:0005509	swissprot	Myosin regulatory light polypeptide 9 (Myosin regulatory light chain 2, smooth muscle isoform) (Myosin regulatory light chain 9)	Q5E9E2	Myosin regulatory subunit that plays an important role in regulation of both smooth muscle and nonmuscle cell contractile activity via its phosphorylation. Implicated in cytokinesis, receptor capping, and cell locomotion. {ECO:0000250|UniProtKB:P24844}.
595	1_2_14619_m1	host	host	4.092505787	4.127731008	2.911142392	3.018040931	4.801081757	4.05529963	2.608315806	0	3.537355029	0.662964443	2.866174298	2.116548451	-0.3	8.35E-162	F:GO:0003777; C:GO:0005868; P:GO:0007018	swissprot	Cytoplasmic dynein 1 light intermediate chain 1 (Dynein light chain A) (DLC-A) (Dynein light intermediate chain 1, cytosolic) (LIC57/59)	Q90828	Acts as one of several non-catalytic accessory components of the cytoplasmic dynein 1 complex that are thought to be involved in linking dynein to cargos and to adapter proteins that regulate dynein function. Cytoplasmic dynein 1 acts as a motor for the intracellular retrograde motility of vesicles and organelles along microtubules. May play a role in binding dynein to membranous organelles or ch…
596	1_2_5428_m1	host	host	3.796015328	1.907321985	3.233411164	1.814643937	4.052064375	3.256202161	2.34650706	0	2.687848104	0.98274788	2.413693399	1.753521248	-0.16	4.23E-54	P:GO:0008380; C:GO:0030532	swissprot	Small nuclear ribonucleoprotein Sm D2 (Sm-D2) (Complexed with cdc5 protein 9) (snRNP core protein D2)	O14036	Involved in pre-mRNA splicing. Binds snRNA U1, U2, U4 and U5 which contain a highly conserved structural motif called the Sm binding site (By similarity). {ECO:0000250}.
598	1_2_1430_m1	host	host	3.504996179	3.800244092	2.911142392	3.024406562	2.782863888	2.713501801	2.620317572	2.712661349	3.310197306	0.415938147	2.707336153	0.066690942	-0.29	0	F:GO:0005525	swissprot	Septin-8	B1H120	NA
599	1_2_21694_m1	host	host	2.337272042	3.479957115	3.233411164	3.934911347	2.278309421	3.768996377	2.632319339	0	3.246387917	0.672130729	2.169906284	1.580206683	-0.58	1.41E-168	P:GO:0009058; F:GO:0016779	swissprot	Mannose-1-phosphate guanyltransferase alpha-B (EC 2.7.7.13) (GDP-mannose pyrophosphorylase A-B) (GTP-mannose-1-phosphate guanylyltransferase alpha-b)	Q7SXP8	NA
601	1_2_6696_m1	host	host	0	2.540696	2.911142392	0.598515681	2.751606614	2.683595657	1.167252647	0	1.512588518	1.430199416	1.650613729	1.321287328	0.13	1.54E-29	C:GO:0005654; P:GO:0006357; P:GO:0007165; P:GO:0019079; F:GO:0042393; C:GO:0043292; P:GO:0045815; P:GO:2001032	swissprot	Protein DEK	P35659	Involved in chromatin organization. {ECO:0000269|PubMed:17524367}.
603	1_2_34_m1	host	host	2.049900433	0.960860931	2.266604848	3.317298771	4.280898653	2.713501801	0	1.683963202	2.148666246	0.966134505	2.169590914	1.797815195	0.01	0	F:GO:0004411; P:GO:0006559; P:GO:0006570; P:GO:0055114	swissprot	Homogentisate 1,2-dioxygenase (EC 1.13.11.5) (Homogentisate oxygenase) (Homogentisic acid oxidase) (Homogentisicase)	O09173	NA
604	1_2_16618_m1	host	host	2.046252893	1.892922107	1.299798531	2.113901778	2.522772336	2.427198549	1.738877204	1.310530109	1.838218827	0.370660728	1.99984455	0.577160655	0.12	0	F:GO:0005524; F:GO:0036402	swissprot	26S proteasome regulatory subunit 7 (26S proteasome AAA-ATPase subunit RPT1) (Proteasome 26S subunit ATPase 2)	Q4R4R0	Component of the 26S proteasome, a multiprotein complex involved in the ATP-dependent degradation of ubiquitinated proteins. This complex plays a key role in the maintenance of protein homeostasis by removing misfolded or damaged proteins, which could impair cellular functions, and by removing proteins whose functions are no longer required. Therefore, the proteasome participates in numerous cell…
605	1_2_8134_m1	host	host	0.873057447	1.900122046	2.58887362	0.897773522	2.262680784	3.196389872	2.608315806	0.982897582	1.564956659	0.833586556	2.262571011	0.936148355	0.53	1.31E-73	F:GO:0005509	swissprot	EF-hand domain-containing protein D2 (Swiprosin-1)	Q96C19	May regulate B-cell receptor (BCR)-induced immature and primary B-cell apoptosis. Plays a role as negative regulator of the canonical NF-kappa-B-activating branch. Controls spontaneous apoptosis through the regulation of BCL2L1 abundance. {ECO:0000250}.
606	1_2_20931_m1	host	host	2.333624502	0.626174076	3.233411164	1.814643937	2.002589232	1.025588431	2.918131617	1.683963202	2.00196342	1.088477151	1.90756812	0.787010149	-0.07	3.04E-47	F:GO:0004826; F:GO:0005515; C:GO:0005829; P:GO:0006432; C:GO:0009328; P:GO:0051290; F:GO:0097159; F:GO:1901363	swissprot	Phenylalanine--tRNA ligase alpha subunit (EC 6.1.1.20) (Phenylalanyl-tRNA synthetase alpha subunit) (PheRS)	Q5RFA2	NA
607	1_2_12204_m1	host	host	2.037134043	0	1.299798531	1.509020465	3.776344185	3.286108306	0.59562809	1.310530109	1.21148826	0.86520111	2.242152673	1.529983743	0.89	0	F:GO:0003676; F:GO:0005515; C:GO:0005634	swissprot	Splicing factor 3B subunit 3	Q1LVE8	Involved in pre-mRNA splicing as a component of the splicing factor SF3B complex, a constituent of the spliceosome. SF3B complex is required for 'A' complex assembly formed by the stable binding of U2 snRNP to the branchpoint sequence (BPS) in pre-mRNA. Sequence independent binding of SF3A/SF3B complex upstream of the branch site is essential, it may anchor U2 snRNP to the pre-mRNA. May also be i…
608	1_2_1289_m1	host	host	2.042605353	2.533496061	2.911142392	0.916870416	1.269200487	0.769191324	1.762880737	0	2.101028556	0.865824528	0.950318137	0.752297684	-1.14	4.77E-41	F:GO:0003723	swissprot	KH domain-containing, RNA-binding, signal transduction-associated protein 3 (RNA-binding protein T-Star) (Sam68-like mammalian protein 2) (SLM-2) (Sam68-like phosphotyrosine protein)	O75525	RNA-binding protein that plays a role in the regulation of alternative splicing and influences mRNA splice site selection and exon inclusion. Binds preferentially to the 5'-[AU]UAAA-3' motif in vitro. Binds optimally to RNA containing 5'-[AU]UAA-3' as a bipartite motif spaced by more than 15 nucleotides. Binds poly(A). RNA-binding abilities are down-regulated by tyrosine kinase PTK6 (PubMed:10564…
611	1_2_394_m1	host	host	0.582038298	0.640573954	1.944336076	1.509020465	1.513663402	2.713501801	1.465066692	2.689761066	1.168992198	0.668460438	2.09549824	0.700250532	0.84	6.56E-104	F:GO:0003723; P:GO:0006364; F:GO:0008168	swissprot	rRNA 2'-O-methyltransferase fibrillarin (EC 2.1.1.-) (Histone-glutamine methyltransferase)	Q9W1V3	S-adenosyl-L-methionine-dependent methyltransferase that has the ability to methylate both RNAs and proteins. Involved in pre-rRNA processing. Utilizes the methyl donor S-adenosyl-L-methionine to catalyze the site-specific 2'-hydroxyl methylation of ribose moieties in pre-ribosomal RNA. Site specificity is provided by a guide RNA that base pairs with the substrate. Methylation occurs at a charact…
612	1_2_4033_m1	host	host	1.749762434	0	2.58887362	1.496289203	1.040366209	1.944310478	0.59562809	0	1.458731314	1.078769111	0.895076194	0.819111781	-0.7	2.15E-82	C:GO:0005634; C:GO:0005737; F:GO:0042802	swissprot	NmrA-like family domain-containing protein 1	Q5ZID0	Redox sensor protein. Undergoes restructuring and subcellular redistribution in response to changes in intracellular NADPH/NADP(+) levels (By similarity). {ECO:0000250}.
615	1_2_8981_m1	host	host	0.873057447	0	2.911142392	0.598515681	1.529292039	2.427198549	2.036691249	0	1.09567888	1.264008376	1.498295459	1.064359126	0.45	0	F:GO:0016627; F:GO:0050660; P:GO:0055114	swissprot	Medium-chain specific acyl-CoA dehydrogenase, mitochondrial (MCAD) (EC 1.3.8.7)	Q3SZB4	Acyl-CoA dehydrogenase specific for acyl chain lengths of 4 to 16 that catalyzes the initial step of fatty acid beta-oxidation. Utilizes the electron transfer flavoprotein (ETF) as an electron acceptor to transfer electrons to the main mitochondrial respiratory chain via ETF-ubiquinone oxidoreductase (ETF dehydrogenase). {ECO:0000250|UniProtKB:P11310}.
621	1_2_23014_m1	host	host	8.172245184	4.739505207	1.299798531	3.941276978	6.283487884	3.256202161	0	0.70106562	4.538206475	2.833747186	2.560188916	2.849461725	-0.83	2.79E-118	P:GO:0006508; F:GO:0008236	swissprot	Acylamino-acid-releasing enzyme (AARE) (EC 3.4.19.1) (Acyl-peptide hydrolase) (APH) (Acylaminoacyl-peptidase)	P13676	This enzyme catalyzes the hydrolysis of the N-terminal peptide bond of an N-acetylated peptide to generate an N-acetylated amino acid and a peptide with a free N-terminus. It preferentially cleaves off Ac-Ala, Ac-Met and Ac-Ser. {ECO:0000269|PubMed:3305492}.
625	1_2_10094_m1	host	host	6.1314636	5.700366138	1.944336076	6.354436596	5.841447966	5.969703963	1.75087897	7.810351519	5.032650602	2.076699214	5.343095605	2.558148107	0.09	0	F:GO:0005515	swissprot	Receptor of activated protein C kinase 1 (Guanine nucleotide-binding protein subunit beta-2-like 1) (Receptor for activated C kinase) (Receptor of activated protein kinase C 1) [Cleaved into: Receptor of activated protein C kinase 1, N-terminally processed]	P63245	Scaffolding protein involved in the recruitment, assembly and/or regulation of a variety of signaling molecules. Interacts with a wide variety of proteins and plays a role in many cellular processes. Component of the 40S ribosomal subunit involved in translational repression (PubMed:15340087). Involved in the initiation of the ribosome quality control (RQC), a pathway that takes place when a ribo…
628	1_2_14950_m1	host	host	0.873057447	0.939261115	2.58887362	0.611246944	1.758126317	1.628101081	1.75087897	0.655265055	1.253109781	0.901700929	1.448092856	0.531908219	0.21	8.18E-62	P:GO:0000398; F:GO:0003723; C:GO:0005654; C:GO:0005682; C:GO:0005685; C:GO:0005686; C:GO:0005687; C:GO:0005737; P:GO:0009725; C:GO:0046540; C:GO:0071004; C:GO:0071013	swissprot	Small nuclear ribonucleoprotein-associated protein N (snRNP-N) (Sm protein N) (Sm-N) (SmN)	Q17QN3	May be involved in tissue-specific alternative RNA processing events. {ECO:0000250}.
629	1_2_3442_m1	host	host	3.503172409	2.533496061	2.266604848	0.916870416	0.97785166	2.683595657	2.334505294	0.70106562	2.305035933	1.067115348	1.674254557	0.980947534	-0.46	5.30E-23	F:GO:0005515	swissprot	Osteoclast-stimulating factor 1	Q7ZYG4	Induces bone resorption, acting probably through a signaling cascade which results in the secretion of factor(s) enhancing osteoclast formation and activity. {ECO:0000250}.
630	1_2_15854_m1	host	host	0	3.479957115	2.911142392	3.629287875	4.036435738	3.768996377	1.429061392	3.718459213	2.505096845	1.698483756	3.23823818	1.214160409	0.37	1.82E-117	NA	nr	uncharacterized protein LOC114969845	XP0292060161	NA
632	1_2_15619_m1	host	host	2.337272042	0.939261115	2.58887362	1.197031362	2.522772336	2.397292404	3.203943896	0.982897582	1.765609535	0.818676702	2.276726554	0.932523469	0.37	2.31E-31	P:GO:0007021; P:GO:0007023; F:GO:0048487	swissprot	Tubulin-specific chaperone A (TCP1-chaperonin cofactor A) (Tubulin-folding cofactor A) (CFA)	O75347	Tubulin-folding protein; involved in the early step of the tubulin folding pathway.
634	1_2_20647_m1	host	host	0	5.700366138	2.911142392	3.622922243	0.48892583	3.45278698	0.571624557	0	3.058607693	2.357552801	1.128334342	1.570030518	-1.44	0	NA	nr	uncharacterized protein LOC114975752 isoform X1	XP0292117861	NA
635	1_2_9431_m1	host	host	7.883049805	10.13398425	3.555679936	6.959317909	8.072871475	11.05059202	2.620317572	11.83354298	7.133007974	2.732268011	8.394331012	4.176380767	0.23	0	F:GO:0005524; C:GO:0005885; P:GO:0034314	swissprot	Actin-related protein 3 (Actin-like protein 3)	Q4V7C7	ATP-binding component of the Arp2/3 complex, a multiprotein complex that mediates actin polymerization upon stimulation by nucleation-promoting factor (NPF). The Arp2/3 complex mediates the formation of branched actin networks in the cytoplasm, providing the force for cell motility. Seems to contact the pointed end of the daughter actin filament. In addition to its role in the cytoplasmic cytoske…
636	1_2_20882_m1	host	host	7.299187736	6.646827191	1.944336076	6.354436596	5.810190691	7.597805043	2.036691249	7.1092859	5.5611969	2.443366306	5.638493221	2.516915532	0.02	3.13E-11	C:GO:0005576; P:GO:0006629; F:GO:0008289; F:GO:0097367	swissprot	NPC intracellular cholesterol transporter 2 homolog a (Niemann Pick type C2 protein homolog)	Q9VQ62	Functions redundantly with Npc2b in regulating sterol homeostasis and ecdysteroid biosynthesis, probably by controlling the availability of sterol substrate. {ECO:0000269|PubMed:17804599}.
637	1_2_24505_m1	host	host	2.921134111	4.440818046	2.266604848	4.539792659	2.538400973	3.256202161	2.334505294	8.488516857	3.542087416	1.127766419	4.154406321	2.916321763	0.23	2.92E-10	F:GO:0016740	swissprot	Glutathione S-transferase (EC 2.5.1.18)	Q0ZS46	Conjugation of reduced glutathione to a wide number of exogenous and endogenous hydrophobic electrophiles. {ECO:0000250}.
638	1_2_20292_m1	host	host	2.044429123	2.533496061	2.911142392	2.41952525	3.011698166	2.170801441	2.906129851	3.390826686	2.477148207	0.356881046	2.869864036	0.510399427	0.21	1.17E-105	F:GO:0003735; C:GO:0005840; P:GO:0006412	swissprot	60S ribosomal protein L11	Q5RC11	Component of the ribosome, a large ribonucleoprotein complex responsible for the synthesis of proteins in the cell. The small ribosomal subunit (SSU) binds messenger RNAs (mRNAs) and translates the encoded message by selecting cognate aminoacyl-transfer RNA (tRNA) molecules. The large subunit (LSU) contains the ribosomal catalytic site termed the peptidyl transferase center (PTC), which catalyzes…
639	1_2_10794_m1	host	host	2.628291192	2.533496061	2.58887362	2.425890881	2.782863888	2.457104693	2.036691249	3.390826686	2.544137938	0.087898933	2.666871629	0.57116682	0.07	1.64E-35	F:GO:0003735; C:GO:0005840; P:GO:0006412	swissprot	60S ribosomal protein L28	P17702	Component of the large ribosomal subunit. {ECO:0000250|UniProtKB:P46779}.
641	1_2_9072_m1	host	host	2.630114962	1.252348153	1.299798531	0	2.996069529	1.025588431	0	3.040293876	1.295565411	1.0741505	1.765487959	1.505972573	0.45	1.01E-100	F:GO:0003723; F:GO:0003735; P:GO:0006412; C:GO:0022625	swissprot	60S ribosomal protein L19	P36241	NA
642	1_2_21282_m1	host	host	2.042605353	1.900122046	2.266604848	1.814643937	2.018217869	2.457104693	2.334505294	0.982897582	2.005994046	0.197553471	1.948181359	0.669558816	-0.04	1.93E-39	P:GO:0000381; F:GO:0003676	swissprot	Serine/arginine-rich splicing factor 12 (35 kDa SR repressor protein) (SRrp35) (Splicing factor, arginine/serine-rich 13B) (Splicing factor, arginine/serine-rich 19)	Q8WXF0	Splicing factor that seems to antagonize SR proteins in pre-mRNA splicing regulation. {ECO:0000269|PubMed:11684676}.
643	1_2_22579_m1	host	host	0	0.960860931	1.299798531	2.120267409	0.733388745	2.427198549	0	3.040293876	1.095231718	0.877521847	1.550220293	1.421244394	0.5	7.61E-31	F:GO:0005515	swissprot	S-crystallin 4 (OL4)	P27012	S-crystallins are structural components of squids and octopi eye lens. Contains relatively little if any GST activity.
645	1_2_12661_m1	host	host	0	1.252348153	1.299798531	1.222493888	1.269200487	1.281985539	2.036691249	0	0.943660143	0.629911518	1.146969319	0.844652506	0.28	3.73E-96	F:GO:0005515; C:GO:0005886; P:GO:0006629; P:GO:0007610; C:GO:0016021; C:GO:0043231; P:GO:0044237; P:GO:0050804; F:GO:0052689; C:GO:0060076; P:GO:0071709; C:GO:0098984; P:GO:0099054	swissprot	Neuroligin-4, X-linked (Neuroligin X) (HNLX)	Q8N0W4	Putative neuronal cell surface protein involved in cell-cell-interactions.
648	1_2_18857_m1	host	host	3.21215326	2.526296122	2.266604848	2.71878309	2.996069529	3.286108306	2.036691249	2.385028822	2.68095933	0.399669852	2.675974476	0.56805415	0	1.45E-117	P:GO:0006897; C:GO:0030128	swissprot	Epsin-2 (EPS-15-interacting protein 2)	Q9Z1Z3	Plays a role in the formation of clathrin-coated invaginations and endocytosis. {ECO:0000269|PubMed:10567358}.
649	1_2_556_m1	host	host	2.042605353	3.166870077	2.58887362	2.41952525	2.262680784	2.999805054	2.918131617	3.040293876	2.554468575	0.467772368	2.805227833	0.365249186	0.14	6.42E-129	F:GO:0003924; F:GO:0005525	swissprot	Ras-related protein Rab-6A	Q5RAV6	Protein transport. Regulator of membrane traffic from the Golgi apparatus towards the endoplasmic reticulum (ER). Involved in COPI-independent retrograde transport from the Golgi to the ER (By similarity). {ECO:0000250|UniProtKB:P20340}.
650	1_2_5972_m1	host	host	2.044429123	3.487157054	1.944336076	2.113901778	3.516252633	0.858909757	0.893442135	3.390826686	2.397456008	0.729793812	2.164857803	1.488989119	-0.15	1.47E-125	P:GO:0006508; F:GO:0008234	swissprot	Cathepsin L (EC 3.4.22.15) [Cleaved into: Cathepsin L heavy chain; Cathepsin L light chain]	Q26636	Important for the overall degradation of proteins in lysosomes. Required for differentiation of imaginal disks. {ECO:0000269|PubMed:8195162}.
651	1_2_360_m1	host	host	19.56029117	12.34719333	1.619386443	7.55783359	8.088500112	8.456714801	0	6.431120562	10.27117613	7.589756213	5.744083869	3.929426294	-0.84	0	NA	nr	uncharacterized protein LOC114953930	XP0291861931	NA
652	1_2_14252_m1	host	host	4.670896545	8.860036276	1.941655215	6.959317909	6.299116521	5.14070035	2.632319339	5.44822298	5.607976486	2.984518219	4.880089798	1.576578791	-0.2	2.69E-35	F:GO:0004252; P:GO:0006508	swissprot	Chymotrypsin-like elastase family member 1 (EC 3.4.21.36) (Elastase-1) (Pancreatic elastase 1)	Q9UNI1	Acts upon elastin.
653	1_2_9051_m1	host	host	5.838620681	4.739505207	1.941655215	5.13830834	5.045544672	7.085010828	4.085384264	4.419524833	4.414522361	1.710030014	5.158866149	1.344354122	0.22	4.95E-110	P:GO:0006487; C:GO:0008250; C:GO:0016021	swissprot	Dolichyl-diphosphooligosaccharide--protein glycosyltransferase subunit 2 (Dolichyl-diphosphooligosaccharide--protein glycosyltransferase 63 kDa subunit) (RIBIIR) (Ribophorin II) (RPN-II) (Ribophorin-2)	P04844	Subunit of the oligosaccharyl transferase (OST) complex that catalyzes the initial transfer of a defined glycan (Glc(3)Man(9)GlcNAc(2) in eukaryotes) from the lipid carrier dolichol-pyrophosphate to an asparagine residue within an Asn-X-Ser/Thr consensus motif in nascent polypeptide chains, the first step in protein N-glycosylation. N-glycosylation occurs cotranslationally and the complex associa…
654	1_2_15330_m1	host	host	1.753409974	2.191609267	1.619386443	8.767596215	5.612613688	7.025198539	3.50175794	3.649758366	3.583000475	3.46502448	4.947332133	1.68656562	0.47	0	F:GO:0004360; F:GO:0097367; P:GO:1901137	swissprot	Glutamine--fructose-6-phosphate aminotransferase [isomerizing] 1 (EC 2.6.1.16) (D-fructose-6-phosphate amidotransferase 1) (Glutamine:fructose-6-phosphate amidotransferase 1) (GFAT 1) (GFAT1) (Hexosephosphate aminotransferase 1)	P47856	Controls the flux of glucose into the hexosamine pathway. Most likely involved in regulating the availability of precursors for N- and O-linked glycosylation of proteins. Regulates the circadian expression of clock genes ARNTL/BMAL1 and CRY1. {ECO:0000269|PubMed:23395176}.
655	1_2_15153_m1	host	host	4.087034477	3.800244092	2.263923987	4.234169187	5.045544672	3.768996377	2.918131617	4.396624551	3.596342936	0.906369397	4.032324304	0.907395012	0.17	2.47E-119	P:GO:0000463; F:GO:0003735; C:GO:0022625	swissprot	60S ribosomal protein L7	P14148	Component of the large ribosomal subunit (By similarity). Binds to G-rich structures in 28S rRNA and in mRNAs. Plays a regulatory role in the translation apparatus; inhibits cell-free translation of mRNAs (By similarity). {ECO:0000250|UniProtKB:P18124}.
656	1_2_2159_m1	host	host	2.626467422	2.853783038	2.263923987	2.113901778	4.280898653	1.794779755	4.085384264	3.695558931	2.464519056	0.337107588	3.464155401	1.139204032	0.49	0	C:GO:0000502; F:GO:0030234; P:GO:0042176	swissprot	26S proteasome non-ATPase regulatory subunit 2 (26S proteasome regulatory subunit RPN1) (26S proteasome regulatory subunit S2) (26S proteasome subunit p97) (Protein 55.11) (Tumor necrosis factor type 1 receptor-associated protein 2)	Q13200	Component of the 26S proteasome, a multiprotein complex involved in the ATP-dependent degradation of ubiquitinated proteins. This complex plays a key role in the maintenance of protein homeostasis by removing misfolded or damaged proteins, which could impair cellular functions, and by removing proteins whose functions are no longer required. Therefore, the proteasome participates in numerous cell…
657	1_2_2326_m1	host	host	2.046252893	3.166870077	2.263923987	1.222493888	2.247052147	2.683595657	2.036691249	2.712661349	2.174885211	0.799073919	2.4200001	0.332650915	0.15	4.24E-97	F:GO:0003723; F:GO:0003735; C:GO:0005840; P:GO:0006412	swissprot	40S ribosomal protein S18	Q8ISP0	Located at the top of the head of the 40S subunit, it contacts several helices of the 18S rRNA. {ECO:0000250}.
658	1_2_13516_m1	host	host	4.961915694	3.159670138	2.263923987	2.41952525	3.256161081	1.538382647	2.334505294	0.70106562	3.201258767	1.237113065	1.95752866	1.092846482	-0.71	9.84E-50	F:GO:0004385; P:GO:0006163	swissprot	Guanylate kinase (EC 2.7.4.8) (GMP kinase)	Q9P6I5	Essential for recycling GMP and indirectly, cGMP.
659	1_2_2245_m1	host	host	3.796015328	0.626174076	2.263923987	0.897773522	2.767235251	1.628101081	2.024689482	0.655265055	1.895971728	1.455373982	1.768822717	0.879793278	-0.1	9.02E-84	F:GO:0000049	swissprot	Aminoacyl tRNA synthase complex-interacting multifunctional protein 1 (Multisynthase complex auxiliary component p43) [Cleaved into: Endothelial monocyte-activating polypeptide 2 (EMAP-2) (Endothelial monocyte-activating polypeptide II) (EMAP-II) (Small inducible cytokine subfamily E member 1)]	Q12904	Non-catalytic component of the multisynthase complex. Stimulates the catalytic activity of cytoplasmic arginyl-tRNA synthase (PubMed:10358004). Binds tRNA. Possesses inflammatory cytokine activity (PubMed:11306575). Negatively regulates TGF-beta signaling through stabilization of SMURF2 by binding to SMURF2 and inhibiting its SMAD7-mediated degradation (By similarity). Involved in glucose homeost…
660	1_2_21459_m1	host	host	3.796015328	2.526296122	1.941655215	2.113901778	2.507143699	3.286108306	1.75087897	0.982897582	2.594467111	0.837749328	2.131757139	0.989678087	-0.28	3.93E-126	P:GO:0005975; F:GO:0050277	swissprot	Glyoxalase domain-containing protein 4	Q9CPV4	NA
661	1_2_23466_m1	host	host	1.164076596	0.939261115	1.619386443	2.120267409	2.262680784	0.858909757	3.203943896	3.390826686	1.460747891	0.522843029	2.429090281	1.157366844	0.73	1.00E-169	NA	nr	protein CASC4-like isoform X2	XP0291806431	NA
662	1_2_16296_m1	host	host	2.628291192	1.907321985	2.263923987	2.120267409	1.742497679	3.256202161	3.203943896	2.034496012	2.229951143	0.303287017	2.559284937	0.783969309	0.2	8.69E-112	NA	nr	uncharacterized protein LOC114974838	XP0292108361	NA
663	1_2_17465_m1	host	host	3.796015328	2.533496061	0.974848898	1.515386097	3.011698166	2.397292404	0	1.965795164	2.204936596	1.242051863	1.843696434	1.301898765	-0.26	0	NA	nr	golgin subfamily A member 6-like protein 22 isoform X1	XP0292082191	NA
664	1_2_8416_m1	host	host	2.628291192	0.939261115	1.619386443	2.120267409	3.271789718	2.457104693	1.143249114	1.310530109	1.82680154	0.720938487	2.045668409	1.004563286	0.16	5.51E-83	F:GO:0003735; C:GO:0005840; P:GO:0006412	swissprot	40S ribosomal protein S11	P62282	NA
665	1_2_21050_m1	host	host	1.164076596	0	2.263923987	0.598515681	2.033846506	1.884498189	2.620317572	3.108994724	1.006629066	0.963576472	2.411914248	0.562866489	1.26	4.83E-37	F:GO:0003735; C:GO:0005840; P:GO:0006412	swissprot	40S ribosomal protein S21	P63221	NA
666	1_2_1682_m1	host	host	0.873057447	1.281147909	1.619386443	0	1.498034764	2.170801441	1.465066692	1.356330674	0.94339795	0.699042906	1.622558393	0.370476004	0.78	1.85E-102	P:GO:0007155; C:GO:0008305	swissprot	Integrin alpha-9	B8JK39	Integrin alpha-9/beta-1 (ITGA9:ITGB1) is a receptor for VCAM1, cytotactin and osteopontin. It recognizes the sequence A-E-I-D-G-I-E-L in cytotactin. {ECO:0000250}.
668	1_2_2100_m1	host	host	5.256582383	1.587035008	0.974848898	1.222493888	0	0	0	0	2.260240044	2.013323944	0	0	#NAME?	2.41E-43	F:GO:0004930; P:GO:0007166; P:GO:0007186; C:GO:0016021	swissprot	Adhesion G protein-coupled receptor L2 (Calcium-independent alpha-latrotoxin receptor 2) (CIRL-2) (Latrophilin homolog 1) (Latrophilin-2) (Lectomedin-1)	O95490	Calcium-independent receptor of low affinity for alpha-latrotoxin, an excitatory neurotoxin present in black widow spider venom which triggers massive exocytosis from neurons and neuroendocrine cells. Receptor probably implicated in the regulation of exocytosis. {ECO:0000250|UniProtKB:O88923}.
677	1_2_4337_m1	host	host	8.466911873	9.813697268	2.586192759	7.277672643	6.070282244	8.140505404	4.383198309	4.419524833	7.036118636	3.142308121	5.753377697	1.775327406	-0.29	0	F:GO:0003824	swissprot	Long-chain-fatty-acid--CoA ligase ACSBG2 (EC 6.2.1.3) (Acyl-CoA synthetase bubblegum family member 2) (Arachidonate--CoA ligase ACSBG2) (EC 6.2.1.15)	Q7ZYC4	Catalyzes the conversion of fatty acids such as long chain and very long-chain fatty acids to their active form acyl-CoAs for both synthesis of cellular lipids, and degradation via beta-oxidation. Can activate diverse saturated, monosaturated and polyunsaturated fatty acids. {ECO:0000250|UniProtKB:Q5FVE4}.
678	1_2_10466_m1	host	host	7.592030656	6.646827191	0.974848898	7.264941381	8.286077116	7.854202151	2.632319339	6.431120562	5.619662032	3.121246516	6.300929792	2.570934799	0.17	0	F:GO:0005524; C:GO:0005832; P:GO:0006457; F:GO:0051082	swissprot	T-complex protein 1 subunit beta (TCP-1-beta) (CCT-beta)	Q3ZBH0	Component of the chaperonin-containing T-complex (TRiC), a molecular chaperone complex that assists the folding of proteins upon ATP hydrolysis. The TRiC complex mediates the folding of WRAP53/TCAB1, thereby regulating telomere maintenance. As part of the TRiC complex may play a role in the assembly of BBSome, a complex involved in ciliogenesis regulating transports vesicles to the cilia. The TRi…
679	1_2_6168_m1	host	host	3.21032949	3.472757176	1.619386443	3.317298771	1.513663402	2.939992765	0.857436835	0.982897582	2.90494297	0.86378369	1.573497646	0.954365507	-0.88	3.76E-163	F:GO:0004617; P:GO:0006564; F:GO:0051287; P:GO:0055114	swissprot	D-3-phosphoglycerate dehydrogenase (3-PGDH) (EC 1.1.1.95) (A10)	Q61753	Catalyzes the reversible oxidation of 3-phospho-D-glycerate to 3-phosphonooxypyruvate, the first step of the phosphorylated L-serine biosynthesis pathway. Does not catalyze the reversible oxidation of 2-hydroxyglutarate to 2-oxoglutarate and the reversible oxidation of (S)-malate to oxaloacetate. {ECO:0000250|UniProtKB:O08651}.
680	1_2_10217_m1	host	host	3.794191558	4.433618107	1.619386443	2.71878309	3.011698166	3.768996377	0	3.390826686	3.1414948	1.237079186	2.542880307	1.72321445	-0.3	0	F:GO:0004691; F:GO:0005524; P:GO:0006468; P:GO:0007186; F:GO:0034237	swissprot	cAMP-dependent protein kinase catalytic subunit alpha (PKA C-alpha) (EC 2.7.11.11)	Q8MJ44	Phosphorylates a large number of substrates in the cytoplasm and the nucleus. Regulates the abundance of compartmentalized pools of its regulatory subunits through phosphorylation of PJA2 which binds and ubiquitinates these subunits, leading to their subsequent proteolysis. Phosphorylates CDC25B, ABL1, NFKB1, CLDN3, PSMC5/RPT6, PJA2, RYR2, RORA and VASP. RORA is activated by phosphorylation. Requ…
681	1_2_13638_m1	host	host	2.044429123	2.220409023	2.263923987	1.814643937	2.018217869	1.371703973	1.75087897	0	2.085851518	0.204193448	1.285200203	0.896919557	-0.7	6.45E-170	F:GO:0004149; P:GO:0006099; C:GO:0045252	swissprot	Dihydrolipoyllysine-residue succinyltransferase component of 2-oxoglutarate dehydrogenase complex, mitochondrial (EC 2.3.1.61) (2-oxoglutarate dehydrogenase complex component E2) (OGDC-E2) (Dihydrolipoamide succinyltransferase component of 2-oxoglutarate dehydrogenase complex) (E2K) (Fragment)	Q90512	Dihydrolipoamide succinyltransferase (E2) component of the 2-oxoglutarate dehydrogenase complex (By similarity). The 2-oxoglutarate dehydrogenase complex catalyzes the overall conversion of 2-oxoglutarate to succinyl-CoA and CO(2) (By similarity). The 2-oxoglutarate dehydrogenase complex is mainly active in the mitochondrion. A fraction of the 2-oxoglutarate dehydrogenase complex also localizes i…
682	1_2_4835_m1	host	host	1.167724136	2.533496061	1.619386443	0	1.498034764	1.431516262	2.334505294	0.655265055	1.33015166	1.05315093	1.479830344	0.6863048	0.15	0	F:GO:0005524; C:GO:0031011; C:GO:0035267; F:GO:0043139; C:GO:0097255	swissprot	RuvB-like 1 (EC 3.6.4.12) (49 kDa TATA box-binding protein-interacting protein) (49 kDa TBP-interacting protein) (DNA helicase p50) (Pontin 52) (TIP49a)	P60123	Possesses single-stranded DNA-stimulated ATPase and ATP-dependent DNA helicase (3' to 5') activity; hexamerization is thought to be critical for ATP hydrolysis and adjacent subunits in the ring-like structure contribute to the ATPase activity (By similarity). Component of the NuA4 histone acetyltransferase complex which is involved in transcriptional activation of select genes principally by acet…
683	1_2_9958_m1	host	host	2.919310341	0.939261115	0.974848898	1.528117359	1.009108934	0.572606505	0	0	1.590384428	0.926060982	0.39542886	0.490143897	-2.01	0	F:GO:0003824	swissprot	Acetyl-coenzyme A synthetase 2-like, mitochondrial (EC 6.2.1.1) (Acetate--CoA ligase 2) (Acetyl-CoA synthetase 2) (AceCS2) (Acyl-CoA synthetase short-chain family member 1) (Propionate--CoA ligase) (EC 6.2.1.17)	Q99NB1	Catalyzes the synthesis of acetyl-CoA from short-chain fatty acids (PubMed:11150295, PubMed:16790548). Acetate is the preferred substrate (PubMed:11150295, PubMed:16790548). Can also utilize propionate with a much lower affinity (PubMed:11150295). Provides acetyl-CoA that is utilized mainly for oxidation under ketogenic conditions (PubMed:11150295). Involved in thermogenesis under ketogenic condi…
686	1_2_14322_m1	host	host	2.044429123	0	2.263923987	0.897773522	1.300457761	1.794779755	2.632319339	0.982897582	1.301531658	1.054371998	1.677613609	0.718811015	0.37	5.12E-44	F:GO:0005515	swissprot	RING finger protein nhl-1	Q03601	NA
689	1_2_25249_m1	host	host	3.501348639	1.579835069	1.619386443	2.120267409	2.002589232	0.572606505	1.453064925	3.017393594	2.20520939	0.898419661	1.761413564	1.023717514	-0.32	0	F:GO:0005509; F:GO:0005515; F:GO:0005525; P:GO:0032456	swissprot	EH domain-containing protein 1	Q641Z6	ATP- and membrane-binding protein that controls membrane reorganization/tubulation upon ATP hydrolysis. In vitro causes vesiculation of endocytic membranes (By similarity). Acts in early endocytic membrane fusion and membrane trafficking of recycling endosomes (By similarity). Recruited to endosomal membranes upon nerve growth factor stimulation, indirectly regulates neurite outgrowth (PubMed:235…
691	1_2_3961_m1	host	host	5.258406153	2.213209084	1.619386443	1.795547043	5.305636224	2.140895296	0.571624557	2.362128539	2.721637181	1.709414674	2.595071154	1.975013679	-0.07	0	F:GO:0005524; C:GO:0005737; F:GO:0016787; P:GO:0030163	swissprot	26S proteasome regulatory subunit 6A (26S proteasome AAA-ATPase subunit RPT5) (Proteasome 26S subunit ATPase 3) (Spermatogenic cell/sperm-associated Tat-binding protein homolog SATA) (Tat-binding protein 1) (TBP-1)	Q63569	Component of the 26S proteasome, a multiprotein complex involved in the ATP-dependent degradation of ubiquitinated proteins. This complex plays a key role in the maintenance of protein homeostasis by removing misfolded or damaged proteins, which could impair cellular functions, and by removing proteins whose functions are no longer required. Therefore, the proteasome participates in numerous cell…
693	1_2_8203_m1	host	host	7.295540196	7.280201207	2.908461531	6.96568354	7.063762541	8.080693115	2.34650706	7.810351519	6.112471619	2.141408794	6.325328559	2.687185838	0.05	3.11E-139	F:GO:0003924; F:GO:0005525; P:GO:0006913	swissprot	GTP-binding nuclear protein Ran (GTPase Ran) (Ras-like protein TC4) (Ras-related nuclear protein)	P52301	GTPase involved in nucleocytoplasmic transport, participating both to the import and the export from the nucleus of proteins and RNAs (PubMed:8413630). Switches between a cytoplasmic GDP- and a nuclear GTP-bound state by nucleotide exchange and GTP hydrolysis. Nuclear import receptors such as importin beta bind their substrates only in the absence of GTP-bound RAN and release them upon direct int…
694	1_2_2371_m1	host	host	2.917486571	3.479957115	1.941655215	2.139364303	4.29652729	1.025588431	1.714873671	5.775855508	2.619615801	0.71161465	3.203211225	2.218935806	0.29	5.15E-32	F:GO:0004560; P:GO:0005975	swissprot	Alpha-L-fucosidase 1 (EC 3.2.1.51) (Alpha-1,3/4-fucosidase) (AtFUC1) (Alpha-L-fucoside fucohydrolase)	Q8GW72	Hydrolyzes both 3- and 4-linked fucoses in Lewis determinants. Not active on neither 2-linked fucose nor on fucose in alpha-1,3-linkage to the innermost GlcNAc. {ECO:0000269|PubMed:16516937}.
695	1_2_18247_m1	host	host	3.21032949	2.533496061	1.941655215	1.515386097	3.547509908	3.226296017	2.322503527	3.718459213	2.300216716	0.736489413	3.203692166	0.621878901	0.48	2.32E-106	F:GO:0003723; F:GO:0005524; P:GO:0006955; F:GO:0016740	swissprot	Interleukin enhancer-binding factor 2 homolog	Q6P8G1	May regulate transcription of undefined genes. {ECO:0000250}.
696	1_2_2533_m1	host	host	1.458743285	1.281147909	2.263923987	0.897773522	3.776344185	3.286108306	3.50175794	0.655265055	1.475397176	0.575451634	2.804868872	1.447043725	0.93	2.01E-156	F:GO:0003723; C:GO:0005634; P:GO:0006397	swissprot	RNA-binding protein 39 (RNA-binding motif protein 39)	Q5RC80	Transcriptional coactivator for steroid nuclear receptors ESR1/ER-alpha and ESR2/ER-beta, and JUN/AP-1 (By similarity). May be involved in pre-mRNA splicing process. {ECO:0000250}.
698	1_2_18788_m1	host	host	3.21032949	3.800244092	0.974848898	2.425890881	2.751606614	4.281790593	0	2.735561631	2.60282834	1.222631868	2.442239709	1.782341894	-0.09	5.19E-134	C:GO:0005885; P:GO:0034314	swissprot	Probable actin-related protein 2/3 complex subunit 2 (Arp2/3 complex 34 kDa subunit) (p34-ARC)	Q7PVX8	Functions as actin-binding component of the Arp2/3 complex which is involved in regulation of actin polymerization and together with an activating nucleation-promoting factor (NPF) mediates the formation of branched actin networks. Seems to contact the mother actin filament (By similarity). {ECO:0000250}.
700	1_2_25608_m1	host	host	6.12963983	5.707566077	2.908461531	3.616556612	6.819299626	6.82861372	6.122075513	9.799046966	4.590556013	1.569990144	7.392258956	1.638289031	0.69	0	C:GO:0005789; P:GO:0018279	swissprot	Dolichyl-diphosphooligosaccharide--protein glycosyltransferase 48 kDa subunit (DDOST 48 kDa subunit) (Oligosaccharyl transferase 48 kDa subunit)	Q5R501	Subunit of the oligosaccharyl transferase (OST) complex that catalyzes the initial transfer of a defined glycan (Glc(3)Man(9)GlcNAc(2) in eukaryotes) from the lipid carrier dolichol-pyrophosphate to an asparagine residue within an Asn-X-Ser/Thr consensus motif in nascent polypeptide chains, the first step in protein N-glycosylation. N-glycosylation occurs cotranslationally and the complex associa…
701	1_2_8386_m1	host	host	6.422482749	3.479957115	2.586192759	3.934911347	5.290007587	3.798902522	0	3.390826686	4.105885992	1.642874244	3.119934199	2.234396909	-0.4	2.78E-67	F:GO:0003755	swissprot	Monoacylglycerol lipase abhd6-A (EC 3.1.1.23) (Abhydrolase domain-containing protein 6-A)	Q6GLL2	Lipase that preferentially hydrolysis medium-chain saturated monoacylglycerols including 2-arachidonoylglycerol (By similarity). Through 2-arachidonoylglycerol degradation may regulate endocannabinoid signaling pathways. Also has a lysophosphatidyl lipase activity with a preference for lysophosphatidylglycerol among other lysophospholipids (By similarity). Also able to degrade bis(monoacylglycero…
702	1_2_7640_m1	host	host	2.626467422	4.127731008	0.974848898	3.323664403	2.798492525	2.200707586	0	6.454020845	2.763177933	1.340766034	2.863305239	2.679240676	0.05	5.12E-72	F:GO:0003735; C:GO:0005840; P:GO:0006412	swissprot	40S ribosomal protein S15a	P62246	Structural component of the ribosome. Required for proper erythropoiesis. {ECO:0000250|UniProtKB:P62244}.
703	1_2_5055_m1	host	host	2.919310341	1.565435191	2.263923987	1.496289203	3.011698166	2.713501801	1.143249114	4.373724268	2.06123968	0.668918859	2.810543337	1.325806041	0.45	1.90E-51	C:GO:0005737; P:GO:0120009; F:GO:0120013	swissprot	Glycolipid transfer protein (GLTP)	B0YN54	Accelerates the intermembrane transfer of various glycolipids. Catalyzes the transfer of various glycosphingolipids between membranes but does not catalyze the transfer of phospholipids. May be involved in the intracellular translocation of glucosylceramides (By similarity). {ECO:0000250}.
704	1_2_8726_m1	host	host	2.919310341	3.166870077	2.263923987	1.814643937	2.522772336	2.969898909	2.036691249	3.413726969	2.541187085	0.616224032	2.735772366	0.591191199	0.11	4.00E-32	F:GO:0003723; F:GO:0003735; C:GO:0005840; P:GO:0006412	swissprot	60S ribosomal protein L14	O46160	NA
705	1_2_3117_m1	host	host	0	2.540696	1.941655215	2.41952525	1.513663402	2.457104693	2.036691249	3.764259779	1.725469116	1.17902345	2.442929781	0.961713686	0.5	1.09E-180	F:GO:0022857; P:GO:0055085	swissprot	Phosphate carrier protein, mitochondrial (Phosphate transport protein) (PTP) (Solute carrier family 25 member 3)	Q8VEM8	Transport of phosphate groups from the cytosol to mitochondrial matrix. Phosphate is cotransported with H(+). May play a role regulation of the mitochondrial permeability transition pore (mPTP) (By similarity). {ECO:0000250}.
706	1_2_1573_m1	host	host	4.088858247	2.8465831	0.974848898	0	4.494104293	3.739090233	0	2.339228257	1.977572561	1.837476035	2.643105696	1.975325047	0.42	1.96E-147	F:GO:0004298; P:GO:0006511; C:GO:0019773	swissprot	Proteasome subunit alpha type-2 (EC 3.4.25.1) (Macropain subunit C3) (Multicatalytic endopeptidase complex subunit C3) (Proteasome component C3)	P25787	Component of the 20S core proteasome complex involved in the proteolytic degradation of most intracellular proteins. This complex plays numerous essential roles within the cell by associating with different regulatory particles. Associated with two 19S regulatory particles, forms the 26S proteasome and thus participates in the ATP-dependent degradation of ubiquitinated proteins. The 26S proteasom…
707	1_2_10311_m1	host	host	2.042605353	1.281147909	0.974848898	2.107536147	4.265270015	1.914404333	1.429061392	1.683963202	1.601534577	0.561534675	2.323174736	1.309816447	0.54	1.12E-46	F:GO:0004129; C:GO:0005743	swissprot	Cytochrome c oxidase subunit 5A, mitochondrial (Cytochrome c oxidase polypeptide Va)	B0VYY5	This is the heme A-containing chain of cytochrome c oxidase, the terminal oxidase in mitochondrial electron transport. {ECO:0000250}.
708	1_2_1439_m1	host	host	3.20850572	1.900122046	1.619386443	1.814643937	2.522772336	2.170801441	0.571624557	0.982897582	2.135664536	0.724813945	1.562023979	0.932724647	-0.45	8.21E-138	F:GO:0046983	swissprot	Hsc70-interacting protein (Hip) (Protein FAM10A1) (Protein ST13 homolog)	Q5ZLF0	One HIP oligomer binds the ATPase domains of at least two HSC70 molecules dependent on activation of the HSC70 ATPase by HSP40. Stabilizes the ADP state of HSC70 that has a high affinity for substrate protein. Through its own chaperone activity, it may contribute to the interaction of HSC70 with various target proteins (By similarity). {ECO:0000250}.
709	1_2_25409_m1	host	host	2.628291192	2.8465831	1.941655215	2.725148722	1.820640866	2.457104693	0	0.655265055	2.535419557	0.405791876	1.233252653	1.11022828	-1.04	1.79E-65	P:GO:0000729; F:GO:0005515; C:GO:0005654; C:GO:0005737; P:GO:0006303; P:GO:0010976; C:GO:0031372; P:GO:0032436; P:GO:0042275; P:GO:0043524; P:GO:0045739; P:GO:0051965; F:GO:0061631; P:GO:0070534	swissprot	Ubiquitin-conjugating enzyme E2 variant 2 (Ubiquitin-conjugating enzyme variant MMS2)	Q7M767	Has no ubiquitin ligase activity on its own. The UBE2V2/UBE2N heterodimer catalyzes the synthesis of non-canonical poly-ubiquitin chains that are linked through 'Lys-63'. This type of poly-ubiquitination does not lead to protein degradation by the proteasome. Mediates transcriptional activation of target genes. Plays a role in the control of progress through the cell cycle and differentiation. Pl…
710	1_2_22398_m1	host	host	2.335448272	1.565435191	2.263923987	2.41952525	0	0.769191324	1.75087897	3.390826686	2.146083175	0.392287414	1.477724245	1.462903768	-0.54	1.43E-22	P:GO:0006633	swissprot	Acyl carrier protein, mitochondrial (ACP) (NADH-ubiquinone oxidoreductase 9.6 kDa subunit)	Q0MQC1	Carrier of the growing fatty acid chain in fatty acid biosynthesis (By similarity). Accessory and non-catalytic subunit of the mitochondrial membrane respiratory chain NADH dehydrogenase (Complex I), which functions in the transfer of electrons from NADH to the respiratory chain (By similarity). {ECO:0000250|UniProtKB:O14561, ECO:0000250|UniProtKB:P52505}.
713	1_2_22425_m1	host	host	1.455095745	0	0.974848898	0.897773522	1.513663402	0.858909757	1.143249114	1.310530109	0.831929541	0.606960804	1.206588096	0.276882189	0.54	2.64E-37	F:GO:0005515	swissprot	Small ubiquitin-related modifier 1 (SUMO-1)	Q8QGH2	Ubiquitin-like protein that can be covalently attached to proteins as a monomer or a lysine-linked polymer. Covalent attachment via an isopeptide bond to its substrates requires prior activation by the E1 complex SAE1-SAE2 and linkage to the E2 enzyme UBE2I. This post-translational modification on lysine residues of proteins plays a crucial role in a number of cellular processes such as nuclear t…
714	1_2_2990_m1	host	host	2.626467422	1.900122046	2.263923987	1.509020465	2.018217869	2.457104693	0.857436835	0.655265055	2.07488348	0.479834578	1.497006113	0.877691641	-0.47	9.42E-133	P:GO:0001916; P:GO:0002576; C:GO:0005576; C:GO:0005929; F:GO:0023030; C:GO:0031093; P:GO:0032729; P:GO:2000568	swissprot	Protein FAM49B (L1)	Q9NUQ9	NA
715	1_2_760_m1	host	host	2.626467422	1.900122046	2.586192759	0.611246944	1.758126317	1.884498189	1.453064925	0	1.931007293	0.940860256	1.273922358	0.868375217	-0.6	7.42E-29	F:GO:0003676	swissprot	RNA-binding protein 1	Q02427	Contributes to the activation of female-specific DSX splicing in vivo by recognizing the RBP1 target sequences within the purine-rich polypyrimidine tract of the female-specific 3' splice site. {ECO:0000269|PubMed:1340470, ECO:0000269|PubMed:7664738}.
716	1_2_18486_m1	host	host	1.167724136	1.587035008	1.619386443	1.209762625	1.513663402	1.884498189	0	1.05159843	1.395977053	0.240270753	1.112440005	0.816145109	-0.33	4.65E-57	F:GO:0003735; C:GO:0005840; P:GO:0006412	swissprot	40S ribosomal protein S26	Q9GT45	NA
717	1_2_12503_m1	host	host	0.873057447	1.900122046	1.619386443	0.897773522	0.780274657	1.371703973	0.571624557	2.034496012	1.322584864	0.517745095	1.1895248	0.657381672	-0.15	1.14E-37	C:GO:0016021; P:GO:0016192	swissprot	Vesicle-associated membrane protein 3 (VAMP-3) (Cellubrevin) (CEB) (Synaptobrevin-3)	Q15836	SNARE involved in vesicular transport from the late endosomes to the trans-Golgi network. {ECO:0000269|PubMed:18195106}.
719	1_2_2030_m1	host	host	1.458743285	1.900122046	1.941655215	2.120267409	0.733388745	0.769191324	0	0	1.855196989	0.281028559	0.375645017	0.434003697	-2.3	0	C:GO:0005576	swissprot	Acidic skeletal organic matrix protein (Acidic SOMP)	B3EWY7	NA
720	1_2_2706_m1	host	host	0.878528757	0	0.974848898	0	1.513663402	0.572606505	2.048693015	0.982897582	0.463344414	0.536467137	1.279465126	0.641394781	1.47	9.05E-06	F:GO:0004497; P:GO:0009851; F:GO:0016491; F:GO:0050361; P:GO:0055114	swissprot	Tryptophan 2-monooxygenase (EC 1.13.12.3)	Q09109	NA
722	1_2_2387_m1	host	host	2.337272042	0.626174076	1.941655215	0.897773522	0.520183104	0	0.59562809	0.70106562	1.450718714	0.819068108	0.454219204	0.311766979	-1.68	5.75E-100	NA	nr	uncharacterized protein LOC114952519	XP0291843151	NA
724	1_2_22491_m1	host	host	1.751586204	0.626174076	1.619386443	0	0.520183104	0	1.465066692	0.655265055	0.999286681	0.834319118	0.660128713	0.606438646	-0.6	8.76E-28	C:GO:0005634; C:GO:0005737; F:GO:0008140; P:GO:0032793; P:GO:0051289	swissprot	CREB-regulated transcription coactivator 1 (Mucoepidermoid carcinoma translocated protein 1 homolog) (Transducer of regulated cAMP response element-binding protein 1) (TORC-1) (Transducer of CREB protein 1)	Q68ED7	Transcriptional coactivator for CREB1 which activates transcription through both consensus and variant cAMP response element (CRE) sites (PubMed:29211348). Acts as a coactivator, in the SIK/TORC signaling pathway, being active when dephosphorylated (PubMed:29211348). Acts independently of CREB1 'Ser-133' phosphorylation. Enhances the interaction of CREB1 with TAF4. Regulates the expression of spe…
730	1_2_8927_m1	host	host	3.504996179	2.191609267	2.586192759	1.528117359	5.029916035	6.512404323	0	1.310530109	2.452728891	0.826270535	3.213212617	3.062135054	0.39	0	F:GO:0005524; P:GO:0006457; F:GO:0051082	swissprot	T-complex protein 1 subunit eta (TCP-1-eta) (CCT-eta)	Q5ZJK8	Component of the chaperonin-containing T-complex (TRiC), a molecular chaperone complex that assists the folding of proteins upon ATP hydrolysis. {ECO:0000250|UniProtKB:Q99832}.
732	1_2_15091_m1	host	host	3.792367788	2.191609267	0.974848898	3.030772194	6.819299626	6.452592034	0.893442135	8.816149384	2.497399537	1.207352102	5.745370795	3.397272331	1.2	2.11E-127	F:GO:0003735; C:GO:0005840; P:GO:0006412	swissprot	40S ribosomal protein S3a	A7S3J7	NA
733	1_2_6524_m1	host	host	0.585685838	0.640573954	1.941655215	0	0.733388745	0.512794216	0	0.70106562	0.791978752	0.819444221	0.486812145	0.338804616	-0.7	5.11E-31	F:GO:0003735; C:GO:0005840; P:GO:0006412	swissprot	Ubiquitin-40S ribosomal protein S27a (Ubiquitin carboxyl extension protein 80) [Cleaved into: Ubiquitin; 40S ribosomal protein S27a]	P79781	Ubiquitin exists either covalently attached to another protein, or free (unanchored). When covalently bound, it is conjugated to target proteins via an isopeptide bond either as a monomer (monoubiquitin), a polymer linked via different Lys residues of the ubiquitin (polyubiquitin chains) or a linear polymer linked via the initiator Met of the ubiquitin (linear polyubiquitin chains). Polyubiquitin…
735	1_2_6111_m1	host	host	0.878528757	0.960860931	0.974848898	0.611246944	0.780274657	0	0	0	0.856371383	0.168850947	0.195068664	0.390137328	-2.13	7.83E-70	F:GO:0003735; C:GO:0005840; P:GO:0006412	swissprot	60S ribosomal protein L27	P61354	Component of the large ribosomal subunit (By similarity). Required for proper rRNA processing and maturation of 28S and 5.8S rRNAs (By similarity). {ECO:0000250|UniProtKB:A1XQU5, ECO:0000250|UniProtKB:P61353}.
736	1_2_6248_m1	host	host	0.585685838	0	1.941655215	0.897773522	1.009108934	1.884498189	0.893442135	0	0.856278644	0.813674322	0.946762314	0.770808578	0.14	0	F:GO:0003743; C:GO:0005852; P:GO:0006413; F:GO:0031369	swissprot	Eukaryotic translation initiation factor 3 subunit C (eIF3c) (Eukaryotic translation initiation factor 3 subunit 8)	Q6PFQ2	Component of the eukaryotic translation initiation factor 3 (eIF-3) complex, which is involved in protein synthesis of a specialized repertoire of mRNAs and, together with other initiation factors, stimulates binding of mRNA and methionyl-tRNAi to the 40S ribosome. The eIF-3 complex specifically targets and initiates translation of a subset of mRNAs involved in cell proliferation. {ECO:0000255|HA…
738	1_2_25275_m1	host	host	3.503172409	1.601434886	2.263923987	3.024406562	3.256161081	3.256202161	3.775568453	5.425322698	2.598234461	0.837836149	3.928313598	1.027600784	0.6	5.86E-135	P:GO:0000413; F:GO:0003755; F:GO:0005515; F:GO:0008270	swissprot	Peptidyl-prolyl cis-trans isomerase D (PPIase D) (EC 5.2.1.8) (40 kDa peptidyl-prolyl cis-trans isomerase) (Cyclophilin-40) (CYP-40) (Rotamase D)	Q6DGG0	PPIase that catalyzes the cis-trans isomerization of proline imidic peptide bonds in oligopeptides and may therefore assist protein folding. Proposed to act as a co-chaperone in HSP90 complexes such as in unligated steroid receptors heterocomplexes. Different co-chaperones seem to compete for association with HSP90 thus establishing distinct HSP90-co-chaperone-receptor complexes with the potentia…
741	1_2_8999_m1	host	host	3.21032949	3.800244092	0.974848898	3.622922243	1.222314575	3.512599269	0.571624557	5.379522133	2.902086181	1.308376824	2.671515133	2.202305392	-0.12	1.73E-06	F:GO:0000287; F:GO:0008375; P:GO:0010125; F:GO:0016740; F:GO:0016757; F:GO:0046872; F:GO:0102710	swissprot	D-inositol 3-phosphate glycosyltransferase (EC 2.4.1.250) (N-acetylglucosamine-inositol-phosphate N-acetylglucosaminyltransferase) (GlcNAc-Ins-P N-acetylglucosaminyltransferase)	Q0SF06	Catalyzes the transfer of a N-acetyl-glucosamine moiety to 1D-myo-inositol 3-phosphate to produce 1D-myo-inositol 2-acetamido-2-deoxy-glucopyranoside 3-phosphate in the mycothiol biosynthesis pathway. {ECO:0000255|HAMAP-Rule:MF_01695}.
742	1_2_19734_m1	host	host	1.167724136	0	1.941655215	0.598515681	0	0	0	0	0.926973758	0.827587711	0	0	#NAME?	1.11E-58	P:GO:0006508; F:GO:0008236	nr	PREDICTED: uncharacterized protein LOC107329816	XP0157499721	NA
745	1_2_11854_m1	host	host	0	1.281147909	1.941655215	0.916870416	0.780274657	0.769191324	3.799571985	2.689761066	1.034918385	0.809895475	2.009699758	1.496270166	0.96	5.78E-26	F:GO:0003824	swissprot	Probable enoyl-CoA hydratase, mitochondrial (EC 4.2.1.17)	P34559	NA
747	1_2_9469_m1	host	host	4.669072775	1.266748031	1.938974354	0	4.327784564	5.939797818	2.024689482	0.982897582	1.96869879	1.971582528	3.318792362	2.237471903	0.75	4.01E-49	F:GO:0015631; F:GO:0031625; F:GO:0044548	swissprot	Calcyclin-binding protein (CacyBP)	Q5R6Z8	May be involved in calcium-dependent ubiquitination and subsequent proteasomal degradation of target proteins. Probably serves as a molecular bridge in ubiquitin E3 complexes. Participates in the ubiquitin-mediated degradation of beta-catenin (CTNNB1) (By similarity). {ECO:0000250}.
748	1_2_4504_m1	host	host	0.873057447	0.640573954	0.649899266	0.611246944	2.018217869	1.628101081	1.75087897	0	0.693694403	0.120704158	1.34929948	0.914158505	0.96	1.21E-75	F:GO:0005515	swissprot	LIM and SH3 domain protein 1 (LASP-1)	Q99MZ8	Plays an important role in the regulation of dynamic actin-based, cytoskeletal activities. Agonist-dependent changes in LASP1 phosphorylation may also serve to regulate actin-associated ion transport activities, not only in the parietal cell but also in certain other F-actin-rich secretory epithelial cell types. {ECO:0000269|PubMed:10806114}.
750	1_2_14392_m1	host	host	7.588383116	4.753905084	2.905780671	5.437566181	4.494104293	6.679082997	2.620317572	4.396624551	5.171408763	1.933906648	4.547532353	1.661655067	-0.19	7.85E-166	P:GO:0006520; F:GO:0008483; P:GO:0009058; F:GO:0030170	swissprot	Aspartate aminotransferase, cytoplasmic (cAspAT) (EC 2.6.1.1) (EC 2.6.1.3) (Cysteine aminotransferase, cytoplasmic) (Cysteine transaminase, cytoplasmic) (cCAT) (Glutamate oxaloacetate transaminase 1) (Transaminase A)	P00504	Biosynthesis of L-glutamate from L-aspartate or L-cysteine. Important regulator of levels of glutamate, the major excitatory neurotransmitter of the vertebrate central nervous system. Acts as a scavenger of glutamate in brain neuroprotection. The aspartate aminotransferase activity is involved in hepatic glucose synthesis during development and in adipocyte glyceroneogenesis. Using L-cysteine as …
751	1_2_7701_m1	host	host	4.378053626	5.394479039	1.616705582	4.845416131	2.278309421	1.598194936	0.59562809	0	4.058663594	1.68013406	1.118033112	1.016481109	-1.86	0	NA	nr	PREDICTED: uncharacterized protein LOC107345966 isoform X3	XP0157672031	NA
752	1_2_8339_m1	host	host	3.504996179	1.900122046	1.616705582	2.731514353	3.287418355	2.91008662	2.322503527	2.339228257	2.43833454	0.854101533	2.71480919	0.469389427	0.15	0	F:GO:0004692; F:GO:0005524; P:GO:0006468	swissprot	cGMP-dependent protein kinase 1 (cGK 1) (cGK1) (EC 2.7.11.12) (cGMP-dependent protein kinase I) (cGKI)	Q13976	Serine/threonine protein kinase that acts as key mediator of the nitric oxide (NO)/cGMP signaling pathway. GMP binding activates PRKG1, which phosphorylates serines and threonines on many cellular proteins. Numerous protein targets for PRKG1 phosphorylation are implicated in modulating cellular calcium, but the contribution of each of these targets may vary substantially among cell types. Protein…
753	1_2_22286_m1	host	host	1.164076596	1.587035008	1.29443681	0.897773522	1.529292039	0.858909757	2.048693015	0	1.235830484	0.286478882	1.109223703	0.885455493	-0.16	4.11E-16	P:GO:0006919; P:GO:0010507; P:GO:0032088; P:GO:0034198; P:GO:0045892; F:GO:0070513; P:GO:0097190	swissprot	Death-associated protein 1 (DAP-1)	P51397	Negative regulator of autophagy. Involved in mediating interferon-gamma-induced cell death. {ECO:0000269|PubMed:20537536}.
754	1_2_4927_m1	host	host	0	1.579835069	1.616705582	0.916870416	1.773754954	1.371703973	1.19125618	0	1.028352767	0.757238292	1.084178777	0.762691557	0.08	1.36E-73	F:GO:0003735; P:GO:0006412; C:GO:0015934	swissprot	60S ribosomal protein L26	Q95WA0	NA
755	1_2_16682_m1	host	host	1.746114894	3.487157054	1.29443681	2.120267409	3.776344185	3.512599269	2.048693015	0.982897582	2.161994042	0.945764089	2.580133513	1.308179904	0.26	5.35E-175	F:GO:0004742; P:GO:0006090; C:GO:0045254	swissprot	Dihydrolipoyllysine-residue acetyltransferase component of pyruvate dehydrogenase complex, mitochondrial (EC 2.3.1.12) (Dihydrolipoamide acetyltransferase component of pyruvate dehydrogenase complex) (Pyruvate dehydrogenase complex component E2) (PDC-E2) (PDCE2)	Q19749	The pyruvate dehydrogenase complex catalyzes the overall conversion of pyruvate to acetyl-CoA and CO(2). It contains multiple copies of three enzymatic components: pyruvate dehydrogenase (E1), dihydrolipoamide acetyltransferase (E2) and lipoamide dehydrogenase (E3). {ECO:0000305}.
756	1_2_1886_m1	host	host	6.715325668	6.304940398	1.29443681	6.354436596	6.054653606	7.085010828	3.179940363	4.655556231	5.167284868	2.588369611	5.243790257	1.698341173	0.02	0	P:GO:0006886; C:GO:0030122; F:GO:0035615; P:GO:0072583	swissprot	AP-2 complex subunit alpha-2 (100 kDa coated vesicle protein C) (Adaptor protein complex AP-2 subunit alpha-2) (Adaptor-related protein complex 2 subunit alpha-2) (Alpha-adaptin C) (Alpha2-adaptin) (Clathrin assembly protein complex 2 alpha-C large chain) (Plasma membrane adaptor HA2/AP2 adaptin alpha C subunit)	P18484	Component of the adaptor protein complex 2 (AP-2). Adaptor protein complexes function in protein transport via transport vesicles in different membrane traffic pathways. Adaptor protein complexes are vesicle coat components and appear to be involved in cargo selection and vesicle formation. AP-2 is involved in clathrin-dependent endocytosis in which cargo proteins are incorporated into vesicles s…
757	1_2_7168_m1	host	host	7.295540196	6.65402713	2.261243126	6.647328805	7.82840856	5.653494566	2.906129851	3.649758366	5.714534815	2.322179432	5.009447836	2.208622328	-0.19	0	F:GO:0005524	swissprot	T-complex protein 1 subunit epsilon (TCP-1-epsilon) (CCT-epsilon)	Q4R6V2	Component of the chaperonin-containing T-complex (TRiC), a molecular chaperone complex that assists the folding of proteins upon ATP hydrolysis. The TRiC complex mediates the folding of WRAP53/TCAB1, thereby regulating telomere maintenance. As part of the TRiC complex may play a role in the assembly of BBSome, a complex involved in ciliogenesis regulating transports vesicles to the cilia. The TRi…
759	1_2_8057_m1	host	host	2.628291192	4.746705145	1.938974354	5.144673971	3.53188127	3.286108306	3.799571985	3.741359496	3.614661166	1.570914253	3.589730264	0.232778701	-0.01	5.91E-176	C:GO:0005783; F:GO:0031625	swissprot	Erlin-2-B (Endoplasmic reticulum lipid raft-associated protein 2-B) (Stomatin-prohibitin-flotillin-HflC/K domain-containing protein 2-B) (SPFH domain-containing protein 2-B)	Q6DKC0	Mediates the endoplasmic reticulum-associated degradation (ERAD) of inositol 1,4,5-trisphosphate receptors (IP3Rs). Promotes sterol-accelerated ERAD of HMGCR. Involved in regulation of cellular cholesterol homeostasis by regulation the SREBP signaling pathway (By similarity). {ECO:0000250|UniProtKB:O94905}.
761	1_2_8366_m1	host	host	2.626467422	0.939261115	0.649899266	0	2.018217869	2.427198549	2.036691249	0	1.05390695	1.119528498	1.620526917	1.096688569	0.62	1.11E-163	F:GO:0003743	swissprot	Eukaryotic translation initiation factor 2 subunit 1 (Eukaryotic translation initiation factor 2 subunit alpha) (eIF-2-alpha) (eIF-2A) (eIF-2alpha)	P05198	Functions in the early steps of protein synthesis by forming a ternary complex with GTP and initiator tRNA. This complex binds to a 40S ribosomal subunit, followed by mRNA binding to form a 43S pre-initiation complex. Junction of the 60S ribosomal subunit to form the 80S initiation complex is preceded by hydrolysis of the GTP bound to eIF-2 and release of an eIF-2-GDP binary complex. In order for…
762	1_2_4396_m1	host	host	2.335448272	0	0.649899266	1.509020465	2.033846506	0.769191324	0.59562809	0	1.123592001	1.017184761	0.84966648	0.855419432	-0.4	6.49E-107	F:GO:0005515	swissprot	NSFL1 cofactor p47 (p97 cofactor p47)	Q5ZK10	Reduces the ATPase activity of VCP. Necessary for the fragmentation of Golgi stacks during mitosis and for VCP-mediated reassembly of Golgi stacks after mitosis. May play a role in VCP-mediated formation of transitional endoplasmic reticulum (tER). Inhibits the activity of CTSL (in vitro). Together with UBXN2B/p37, regulates the centrosomal levels of kinase AURKA/Aurora A levels during mitotic pr…
764	1_2_11839_m1	host	host	2.337272042	3.166870077	1.29443681	2.71878309	2.507143699	2.713501801	0.59562809	3.413726969	2.379340505	0.798792814	2.30750014	1.205396009	-0.04	9.87E-80	F:GO:0003735; P:GO:0006412; C:GO:0015934	swissprot	60S ribosomal protein L27a (L22)	P47830	NA
765	1_2_1518_m1	host	host	2.624643652	4.768304962	1.938974354	3.635653506	5.029916035	4.401415171	2.334505294	6.75875309	3.241894119	1.233365932	4.631147397	1.826934067	0.51	0	F:GO:0005198; F:GO:0005515; P:GO:0006886; P:GO:0016192; C:GO:0030117	swissprot	Coatomer subunit beta' (Beta'-coat protein) (Beta'-COP) (p102)	O55029	The coatomer is a cytosolic protein complex that binds to dilysine motifs and reversibly associates with Golgi non-clathrin-coated vesicles, which further mediate biosynthetic protein transport from the ER, via the Golgi up to the trans Golgi network. Coatomer complex is required for budding from Golgi membranes, and is essential for the retrograde Golgi-to-ER transport of dilysine-tagged protein…
766	1_2_15868_m1	host	host	5.252934843	2.533496061	0.649899266	0	9.799740517	7.025198539	0	4.046091741	2.109082542	2.355233826	5.217757699	4.197586825	1.31	0	F:GO:0003676; F:GO:0016787; F:GO:0046872	nr	nuclease-like isoform X1	XP0292060331	NA
767	1_2_15175_m1	host	host	4.379877396	4.426418168	1.29443681	3.635653506	5.305636224	5.110794205	3.215945662	4.046091741	3.43409647	1.47173057	4.419616958	0.974867821	0.36	0	F:GO:0005524; P:GO:0006457; F:GO:0051082	swissprot	T-complex protein 1 subunit zeta (TCP-1-zeta) (CCT-zeta-1)	P80317	Component of the chaperonin-containing T-complex (TRiC), a molecular chaperone complex that assists the folding of proteins upon ATP hydrolysis. The TRiC complex mediates the folding of WRAP53/TCAB1, thereby regulating telomere maintenance. The TRiC complex plays a role in the folding of actin and tubulin. {ECO:0000250|UniProtKB:P40227}.
768	1_2_21247_m1	host	host	4.669072775	3.487157054	1.938974354	3.941276978	5.045544672	3.512599269	2.608315806	5.051889605	3.50912029	1.154424794	4.054587338	1.205827608	0.21	9.76E-104	C:GO:0000151; P:GO:0000278; F:GO:0005524; C:GO:0005634; C:GO:0005694; C:GO:0005829; P:GO:0007140; P:GO:0016322; P:GO:0030718; P:GO:0031145; F:GO:0031625; P:GO:0031647; P:GO:0045676; P:GO:0045879; P:GO:0048132; P:GO:0051276; P:GO:0051865; P:GO:0061057; F:GO:0061630; F:GO:0061631; P:GO:0070936; P:GO:0097039	swissprot	Ubiquitin-conjugating enzyme E2-17 kDa (EC 2.3.2.23) (E2 ubiquitin-conjugating enzyme D1) (Protein effete) (Ubiquitin carrier protein) (Ubiquitin-protein ligase)	P25867	Catalyzes the covalent attachment of ubiquitin to other proteins. Mediates the selective degradation of short-lived and abnormal proteins. Required for proper telomere behavior during cell divisions and possibly for ubiquitination of proteins involved in postmeiotic stages of spermatogenesis. Deletion mutations are lethal in homozygotes. {ECO:0000255|PROSITE-ProRule:PRU00388, ECO:0000269|PubMed:9…
769	1_2_1484_m1	host	host	1.749762434	2.526296122	1.29443681	0.598515681	4.280898653	4.025393485	4.371196542	5.00608904	1.542252762	0.809002271	4.42089443	0.416710302	1.52	1.82E-123	C:GO:0016020	swissprot	Prohibitin-2 (B-cell receptor-associated protein BAP37) (BAP-37)	Q5XIH7	Acts as a mediator of transcriptional repression by nuclear hormone receptors via recruitment of histone deacetylases. Functions as an estrogen receptor (ER)-selective coregulator that potentiates the inhibitory activities of antiestrogens and represses the activity of estrogens. Competes with NCOA1 for modulation of ER transcriptional activity. Probably involved in regulating mitochondrial respi…
770	1_2_17385_m1	host	host	4.672720315	4.433618107	0.649899266	4.539792659	3.011698166	2.683595657	0	3.063194159	3.574007587	1.951858105	2.189621995	1.469398064	-0.71	2.80E-152	F:GO:0004298; P:GO:0006511; C:GO:0019773	swissprot	Proteasome subunit alpha type-6 (EC 3.4.25.1) (Macropain iota chain) (Multicatalytic endopeptidase complex iota chain) (Proteasome iota chain)	P60901	Component of the 20S core proteasome complex involved in the proteolytic degradation of most intracellular proteins. This complex plays numerous essential roles within the cell by associating with different regulatory particles. Associated with two 19S regulatory particles, forms the 26S proteasome and thus participates in the ATP-dependent degradation of ubiquitinated proteins. The 26S proteasom…
772	1_2_18803_m1	host	host	3.794191558	1.587035008	1.938974354	0.611246944	4.249641378	3.029711198	4.954822866	1.310530109	1.982861966	1.331771723	3.386176388	1.595994827	0.77	0	F:GO:0003676; F:GO:0005524	swissprot	ATP-dependent RNA helicase DDX19A (EC 3.6.4.13) (DEAD box RNA helicase DEAD5) (mDEAD5) (DEAD box protein 19A) (Eukaryotic translation initiation factor 4A-related sequence 1)	Q61655	ATP-dependent RNA helicase involved in mRNA export from the nucleus. Rather than unwinding RNA duplexes, DDX19 functions as a remodeler of ribonucleoprotein particles, whereby proteins bound to nuclear mRNA are dissociated and replaced by cytoplasmic mRNA binding proteins (By similarity). {ECO:0000250}.
773	1_2_9549_m1	host	host	2.919310341	3.166870077	1.616705582	3.330030034	2.767235251	3.256202161	0	2.034496012	2.758229008	0.779522688	2.014483356	1.433764823	-0.45	6.18E-42	F:GO:0003735; C:GO:0005840; P:GO:0006412	swissprot	60S ribosomal protein L22	Q28IL6	NA
775	1_2_6109_m1	host	host	3.794191558	2.220409023	0.649899266	3.934911347	3.027326803	3.482693125	1.167252647	0	2.649852798	1.543278195	1.919318144	1.624931708	-0.47	1.71E-72	C:GO:0005869; P:GO:0007017	swissprot	Dynactin subunit 2	Q3ZCF0	Modulates cytoplasmic dynein binding to an organelle, and plays a role in prometaphase chromosome alignment and spindle organization during mitosis. Involved in anchoring microtubules to centrosomes. May play a role in synapse formation during brain development (By similarity). {ECO:0000250}.
776	1_2_3455_m1	host	host	4.670896545	2.220409023	1.29443681	2.113901778	1.513663402	1.914404333	2.906129851	0	2.574911039	1.457277223	1.583549396	1.207089722	-0.7	0	NA	nr	uncharacterized protein LOC114953848 isoform X1	XP0291860771	NA
777	1_2_23266_m1	host	host	2.342743352	2.206009145	1.616705582	0	4.540990205	3.196389872	1.75087897	0.655265055	1.54136452	1.074777709	2.535881026	1.694075895	0.72	0	F:GO:0009055; P:GO:0045454; F:GO:0050660; P:GO:0055114	swissprot	Dihydrolipoyl dehydrogenase, mitochondrial (EC 1.8.1.4) (Dihydrolipoamide dehydrogenase)	P09623	Lipoamide dehydrogenase is a component of the glycine cleavage system as well as an E3 component of three alpha-ketoacid dehydrogenase complexes (pyruvate-, alpha-ketoglutarate-, and branched-chain amino acid-dehydrogenase complex) (By similarity). The 2-oxoglutarate dehydrogenase complex is mainly active in the mitochondrion (By similarity). A fraction of the 2-oxoglutarate dehydrogenase complex…
779	1_2_22710_m1	host	host	0.878528757	2.206009145	1.616705582	2.113901778	2.018217869	0.858909757	2.620317572	2.689761066	1.703786316	0.608017422	2.046801566	0.847392374	0.26	7.31E-100	F:GO:0003924; F:GO:0005525; C:GO:0005802; P:GO:0016192; C:GO:0031982	swissprot	Ras-related protein Rab-38	Q8QZZ8	Plays a role in the maturation of phagosomes that engulf pathogens, such as S.aureus and Mycobacterium (By similarity). May be involved in melanosomal transport and docking. Involved in the proper sorting of TYRP1. Involved in peripheral melanosomal distribution of TYRP1 in melanocytes; the function, which probably is implicating vesicle-trafficking, includes cooperation with ANKRD27 and VAMP7 (P…
784	1_2_3422_m1	host	host	0	1.579835069	0.649899266	2.41952525	0.733388745	1.08540072	0	0.70106562	1.162314896	1.059629914	0.629963771	0.454616822	-0.88	1.81E-18	F:GO:0003677; P:GO:0006355	swissprot	RNA polymerase II transcriptional coactivator KIWI	O65154	General coactivator that functions cooperatively with TAFs and mediates functional interactions between upstream activators and the general transcriptional machinery. Binds single-stranded DNA (By similarity). {ECO:0000250}.
785	1_2_7865_m1	host	host	1.167724136	1.266748031	1.29443681	1.209762625	2.018217869	1.08540072	0	0.982897582	1.2346679	0.056871779	1.021629043	0.825122646	-0.27	1.03E-59	P:GO:0000381; F:GO:0003714; C:GO:0005667; C:GO:0005829; P:GO:0006342; P:GO:0006357; F:GO:0008134; C:GO:0016580; C:GO:0016607; C:GO:0035145; P:GO:0043065; P:GO:0048025; C:GO:0061574	swissprot	Histone deacetylase complex subunit SAP18 (18 kDa Sin3-associated polypeptide) (Sin3-associated polypeptide p18)	O55128	Component of the SIN3-repressing complex. Enhances the ability of SIN3-HDAC1-mediated transcriptional repression. When tethered to the promoter, it can direct the formation of a repressive complex to core histone proteins. Auxiliary component of the splicing-dependent multiprotein exon junction complex (EJC) deposited at splice junction on mRNAs. The EJC is a dynamic structure consisting of core …
792	1_2_17731_m1	host	host	0	0.960860931	0.649899266	1.496289203	0	0	0	0	0.77676235	0.624784008	0	0	#NAME?	6.33E-153	NA	nr	polyadenylate-binding protein-interacting protein 1-like isoform X1	XP0292085191	NA
801	1_2_4081_m1	host	host	2.919310341	2.533496061	2.261243126	2.425890881	2.278309421	2.200707586	0.571624557	1.356330674	2.534985102	0.279609445	1.60174306	0.803714691	-0.66	1.15E-93	C:GO:0005654; C:GO:0005794; C:GO:0005829; P:GO:0006457; P:GO:0007097; P:GO:0032502; P:GO:0043434; F:GO:0051082	swissprot	Nuclear migration protein nudC (Nuclear distribution protein C homolog)	Q5ZIN1	Plays a role in neurogenesis and neuronal migration. Necessary for correct formation of mitotic spindles and chromosome separation during mitosis. Necessary for cytokinesis and cell proliferation (By similarity). {ECO:0000250}.
805	1_2_13842_m1	host	host	2.626467422	2.533496061	1.29443681	2.41952525	3.256161081	2.170801441	0	4.068992023	2.218481386	0.621815585	2.373988636	1.763365323	0.1	2.87E-108	F:GO:0005509	swissprot	Calcineurin subunit B type 1 (Protein phosphatase 2B regulatory subunit 1) (Protein phosphatase 3 regulatory subunit B alpha isoform 1)	P63100	Regulatory subunit of calcineurin, a calcium-dependent, calmodulin stimulated protein phosphatase. Confers calcium sensitivity. {ECO:0000269|PubMed:24018048}.
806	1_2_693_m1	host	host	5.840444451	5.059792184	1.29443681	7.258575749	5.841447966	6.542310468	0	5.09769017	4.863312299	2.547387606	4.370362151	2.972682534	-0.15	0	F:GO:0004197; P:GO:0006508	swissprot	Bleomycin hydrolase (BH) (BLM hydrolase) (BMH) (EC 3.4.22.40)	P70645	The normal physiological role of BLM hydrolase is unknown, but it catalyzes the inactivation of the antitumor drug BLM (a glycopeptide) by hydrolyzing the carboxamide bond of its B-aminoalaninamide moiety thus protecting normal and malignant cells from BLM toxicity (By similarity). Binds single-stranded DNA with higher affinity than double-stranded DNA. May play an important role in the metabolis…
809	1_2_2176_m1	host	host	1.751586204	1.587035008	1.938974354	1.814643937	2.767235251	6.226101071	3.787570219	1.05159843	1.773059876	0.146427705	3.458126243	2.163247902	0.96	2.35E-132	F:GO:0003677; P:GO:0006275; F:GO:0030337	swissprot	Proliferating cell nuclear antigen (PCNA)	P61258	Auxiliary protein of DNA polymerase delta and is involved in the control of eukaryotic DNA replication by increasing the polymerase's processibility during elongation of the leading strand. Induces a robust stimulatory effect on the 3'-5' exonuclease and 3'-phosphodiesterase, but not apurinic-apyrimidinic (AP) endonuclease, APEX2 activities. Has to be loaded onto DNA in order to be able to stimul…
810	1_2_9302_m1	host	host	3.503172409	0.640573954	0.649899266	0.611246944	3.04295544	1.025588431	0	0.655265055	1.351223143	1.434727369	1.180952232	1.311765863	-0.19	9.12E-25	C:GO:0005635; C:GO:0005730; C:GO:0005737; P:GO:0006606; F:GO:0008536	swissprot	Nuclear transport factor 2 (NTF-2)	Q9XJ54	Facilitates protein transport into the nucleus. Could be part of a multicomponent system of cytosolic factors that assemble at the pore complex during nuclear import (By similarity). {ECO:0000250}.
813	1_2_11830_m1	host	host	2.335448272	0.626174076	0.649899266	0.897773522	3.53188127	1.371703973	1.714873671	0.70106562	1.127323784	0.814727624	1.829881134	1.210259195	0.7	0	F:GO:0005524; C:GO:0031011; C:GO:0035267; F:GO:0043139; C:GO:0097255	swissprot	RuvB-like 2 (EC 3.6.4.12) (Reptin)	Q9DE27	Has single-stranded DNA-stimulated ATPase and ATP-dependent DNA helicase (5' to 3') activity suggesting a role in nuclear processes such as recombination and transcription (By similarity). Proposed core component of the chromatin remodeling INO80 complex which exhibits DNA-and nucleosome-activated ATPase activity and catalyzes ATP-dependent nucleosome sliding (By similarity). Involved in the endo…
814	1_2_497_m1	host	host	4.672720315	2.839383161	1.616705582	1.515386097	2.538400973	1.14521301	2.036691249	2.339228257	2.661048789	1.469900361	2.014883372	0.615378584	-0.4	2.89E-125	F:GO:0009055	swissprot	Electron transfer flavoprotein subunit beta (Beta-ETF)	P38117	Heterodimeric electron transfer flavoprotein that accepts electrons from several mitochondrial dehydrogenases, including acyl-CoA dehydrogenases, glutaryl-CoA and sarcosine dehydrogenase (PubMed:25416781, PubMed:15159392, PubMed:15975918). It transfers the electrons to the main mitochondrial respiratory chain via ETF-ubiquinone oxidoreductase (Probable). Required for normal mitochondrial fatty ac…
815	1_2_5558_m1	host	host	2.044429123	1.900122046	1.938974354	2.425890881	2.018217869	2.457104693	0	2.362128539	2.077354101	0.240223574	1.709362775	1.155066186	-0.28	1.06E-25	P:GO:0006662; F:GO:0015035; P:GO:0045454	swissprot	Thioredoxin (Trx)	Q9BDJ3	Participates in various redox reactions through the reversible oxidation of its active center dithiol to a disulfide and catalyzes dithiol-disulfide exchange reactions (By similarity). Plays a role in the reversible S-nitrosylation of cysteine residues in target proteins, and thereby contributes to the response to intracellular nitric oxide. Nitrosylates the active site Cys of CASP3 in response t…
817	1_2_2519_m1	host	host	3.503172409	1.579835069	0.649899266	2.107536147	2.262680784	2.713501801	0	0.655265055	1.960110722	1.19220206	1.40786191	1.288912722	-0.48	3.10E-125	F:GO:0004298; C:GO:0005839; P:GO:0051603	swissprot	Proteasome subunit beta type-5 (EC 3.4.25.1) (Macropain epsilon chain) (Multicatalytic endopeptidase complex epsilon chain) (Proteasome chain 6) (Proteasome epsilon chain) (Proteasome subunit X)	P28075	Component of the 20S core proteasome complex involved in the proteolytic degradation of most intracellular proteins. This complex plays numerous essential roles within the cell by associating with different regulatory particles. Associated with two 19S regulatory particles, forms the 26S proteasome and thus participates in the ATP-dependent degradation of ubiquitinated proteins. The 26S proteasom…
820	1_2_25371_m1	host	host	2.337272042	2.220409023	0.649899266	1.209762625	2.767235251	0.769191324	1.167252647	0	1.604335739	0.813096723	1.175919805	1.166272612	-0.45	7.42E-58	F:GO:0004806; P:GO:0006629	swissprot	Pancreatic lipase-related protein 2 (PL-RP2) (EC 3.1.1.26) (EC 3.1.1.3) (GPL) (Galactolipase)	P81139	Lipase with broad substrate specificity. Can hydrolyze both phospholipids and galactolipids. Acts preferentially on monoglycerides, phospholipids and galactolipids. Contributes to milk fat hydrolysis (By similarity). {ECO:0000250|UniProtKB:P17892, ECO:0000250|UniProtKB:P54317}.
826	1_2_7754_m1	host	host	1.460567055	0.640573954	0.649899266	0	1.758126317	0	0.571624557	1.356330674	0.687760069	0.598304415	0.921520387	0.787527012	0.42	0	F:GO:0003676; F:GO:0005524	swissprot	Probable ATP-dependent RNA helicase DDX5 (EC 3.6.4.13) (DEAD box RNA helicase DEAD1) (mDEAD1) (DEAD box protein 5) (RNA helicase p68)	Q61656	Involved in the alternative regulation of pre-mRNA splicing; its RNA helicase activity is necessary for increasing tau exon 10 inclusion and occurs in a RBM4-dependent manner. Binds to the tau pre-mRNA in the stem-loop region downstream of exon 10. The rate of ATP hydrolysis is highly stimulated by single-stranded RNA. Involved in transcriptional regulation; the function is independent of the RNA…
828	1_2_1677_m1	host	host	15.17676623	15.81275057	0	13.0208623	16.89476033	19.25090972	0	15.33887108	11.00259477	7.431729311	12.87113528	8.730157001	0.23	1.10E-120	NA	nr	uncharacterized protein LOC114972128	XP0292084971	NA
829	1_2_21722_m1	host	host	13.13963219	12.67468025	0	16.94940801	12.32251285	15.22551623	0	3.718459213	10.69093011	7.38006185	7.816622075	7.143511831	-0.45	2.53E-38	C:GO:0005576; C:GO:0005737; P:GO:0007399; C:GO:0016020; P:GO:0016043; C:GO:0043227; C:GO:0043229; C:GO:0045202; P:GO:0050794; P:GO:0051179; P:GO:0051239; P:GO:0065008; P:GO:0070887	swissprot	Neuronal pentraxin-1 (NP1) (Neuronal pentraxin I) (NP-I)	Q15818	May be involved in mediating uptake of synaptic material during synapse remodeling or in mediating the synaptic clustering of AMPA glutamate receptors at a subset of excitatory synapses. {ECO:0000250}.
830	1_2_2796_m1	host	host	10.80236015	7.899175344	0	9.066854055	9.097609047	8.743018053	0	8.442716292	6.942097386	4.779293316	6.570835848	4.388727168	-0.08	0	F:GO:0003676; F:GO:0005524	swissprot	Spliceosome RNA helicase Ddx39b (EC 3.6.4.13) (56 kDa U2AF65-associated protein) (ATP-dependent RNA helicase p47) (DEAD box protein Uap56)	Q63413	Involved in nuclear export of spliced and unspliced mRNA. Assembling component of the TREX complex which is thought to couple mRNA transcription, processing and nuclear export, and specifically associates with spliced mRNA and not with unspliced pre-mRNA. TREX is recruited to spliced mRNAs by a transcription-independent mechanism, binds to mRNA upstream of the exon-junction complex (EJC) and is r…
831	1_2_26199_m1	host	host	0.873057447	13.63554118	0	14.83550623	4.78545312	13.34101804	4.978826399	1.965795164	7.336026214	7.989854717	6.267773181	4.912448958	-0.23	3.58E-78	P:GO:0009791; P:GO:0009887; P:GO:0009987; P:GO:0048569	swissprot	Protein asteroid homolog 1	Q2TB18	Possible role in EGF receptor signaling. {ECO:0000250}.
833	1_2_168_m1	host	host	1.167724136	3.800244092	0.644537544	3.030772194	6.543579436	7.854202151	2.322503527	12.58040916	2.160819492	1.497762782	7.325173569	4.224333057	1.76	1.54E-45	P:GO:0001649; C:GO:0005615; C:GO:0005739; C:GO:0005783; C:GO:0005794; P:GO:0010810; P:GO:0014734; P:GO:0022011; F:GO:0030971; C:GO:0031012; C:GO:0033268; P:GO:0038133; P:GO:0044087; P:GO:0045162; P:GO:0048522; P:GO:0051128; P:GO:0060348; P:GO:1902531	swissprot	Olfactomedin-like protein 2A (Photomedin-1)	Q8BHP7	NA
834	1_2_12363_m1	host	host	6.13511114	4.746705145	0	4.539792659	9.097609047	5.456909747	1.19125618	6.735852807	3.855402236	2.666083908	5.620406945	3.315582491	0.54	0	P:GO:0006520; F:GO:0016639; P:GO:0055114	swissprot	Glutamate dehydrogenase 1, mitochondrial (GDH 1) (EC 1.4.1.3) (Memory-related gene 2 protein) (MRG-2)	P10860	Mitochondrial glutamate dehydrogenase that converts L-glutamate into alpha-ketoglutarate. Plays a key role in glutamine anaplerosis by producing alpha-ketoglutarate, an important intermediate in the tricarboxylic acid cycle (By similarity). May be involved in learning and memory reactions by increasing the turnover of the excitatory neurotransmitter glutamate. {ECO:0000250, ECO:0000269|PubMed:927…
835	1_2_12136_m1	host	host	3.792367788	4.419218229	0	5.13830834	3.745086911	6.196194926	2.34650706	10.78194455	3.337473589	2.291930479	5.767433361	3.702331736	0.79	0	F:GO:0004066; P:GO:0006529	swissprot	Asparagine synthetase [glutamine-hydrolyzing] (EC 6.3.5.4) (Glutamine-dependent asparagine synthetase)	P19891	NA
836	1_2_47_m1	host	host	7.293716426	1.892922107	0	1.209762625	3.287418355	4.371509027	0	19.33916225	2.59910029	3.226127181	6.749522409	8.596437174	1.38	0	NA	nr	uncharacterized protein LOC114960409 isoform X2	XP0292050161	NA
837	1_2_16620_m1	host	host	7.593854426	6.326540214	1.611343861	7.264941381	6.527950799	7.537992754	0	3.505328099	5.69916997	2.777611985	4.392817913	3.392904587	-0.38	9.01E-130	F:GO:0003924; F:GO:0005525; P:GO:0007264	swissprot	Cell division control protein 42 homolog (EC 3.6.5.2)	Q8CFN2	Plasma membrane-associated small GTPase which cycles between an active GTP-bound and an inactive GDP-bound state. In active state binds to a variety of effector proteins to regulate cellular responses (PubMed:25498153). Involved in epithelial cell polarization processes. Regulates the bipolar attachment of spindle microtubules to kinetochores before chromosome congression in metaphase (By similar…
838	1_2_11859_m1	host	host	6.12963983	4.426418168	0	5.743189652	5.014287398	3.45278698	0	5.471123263	4.074811913	2.812680876	3.48454941	2.478552496	-0.23	7.14E-139	F:GO:0005515; C:GO:0005885; P:GO:0034314	swissprot	Actin-related protein 2/3 complex subunit 1A (SOP2-like protein) (Sid 329)	Q9R0Q6	Probably functions as component of the Arp2/3 complex which is involved in regulation of actin polymerization and together with an activating nucleation-promoting factor (NPF) mediates the formation of branched actin networks (By similarity). In addition to its role in the cytoplasmic cytoskeleton, the Arp2/3 complex also promotes actin polymerization in the nucleus, thereby regulating gene trans…
839	1_2_16380_m1	host	host	4.961915694	5.066992123	0.644537544	4.539792659	3.271789718	5.653494566	3.203943896	5.402422415	3.803309505	2.118136744	4.382912649	1.326441362	0.2	0	F:GO:0004814; F:GO:0005524; C:GO:0005737; P:GO:0006420	swissprot	Arginine--tRNA ligase, cytoplasmic (EC 6.1.1.19) (Arginyl-tRNA synthetase) (ArgRS)	Q6P1S4	Forms part of a macromolecular complex that catalyzes the attachment of specific amino acids to cognate tRNAs during protein synthesis. {ECO:0000250|UniProtKB:P54136}.
840	1_2_8166_m1	host	host	0.878528757	5.059792184	0.644537544	5.450297443	5.061173309	4.59799999	0.59562809	7.132186182	3.008288982	2.600978674	4.346746893	2.732709128	0.53	1.97E-104	C:GO:0005856	swissprot	FERM domain-containing protein 5	Q6P5H6	May be involved in regulation of cell migration. May regulate cell-matrix interactions via its interaction with ITGB5 and modifying ITGB5 cytoplasmic tail interactions such as with FERMT2 and TLN1. May regulate ROCK1 kinase activity possibly involved in regulation of actin stress fiber formation. {ECO:0000250|UniProtKB:Q7Z6J6}.
841	1_2_25063_m1	host	host	4.670896545	3.800244092	3.544956494	2.139364303	5.290007587	4.281790593	4.669010587	2.689761066	3.538865358	1.050151379	4.232642458	1.109254508	0.26	2.23E-81	F:GO:0003735; P:GO:0006412; C:GO:0015935	swissprot	40S ribosomal protein S15 (S12)	P34737	NA
842	1_2_5686_m1	host	host	4.083386937	7.294601085	0.644537544	6.348070965	4.312155927	4.401415171	0	11.20117821	4.592649133	2.956855495	4.978687326	4.629046968	0.12	3.77E-120	F:GO:0003924; F:GO:0005525; P:GO:0007264	swissprot	Ras-related C3 botulinum toxin substrate 1 (EC 3.6.5.2) (p21-Rac1)	Q6RUV5	Plasma membrane-associated small GTPase which cycles between active GTP-bound and inactive GDP-bound states. In its active state, binds to a variety of effector proteins to regulate cellular responses such as secretory processes, phagocytosis of apoptotic cells, epithelial cell polarization, neurons adhesion, migration and differentiation, and growth-factor induced formation of membrane ruffles (…
844	1_2_4722_m1	host	host	4.088858247	3.166870077	0.644537544	4.539792659	5.061173309	5.653494566	2.048693015	2.385028822	3.110014632	1.740135037	3.787097428	1.834353102	0.28	0	P:GO:0015031; C:GO:0030906; P:GO:0042147	swissprot	Vacuolar protein sorting-associated protein 35 (Maternal-embryonic 3) (Vesicle protein sorting 35)	Q9EQH3	Acts as component of the retromer cargo-selective complex (CSC). The CSC is believed to be the core functional component of retromer or respective retromer complex variants acting to prevent missorting of selected transmembrane cargo proteins into the lysosomal degradation pathway. The recruitment of the CSC to the endosomal membrane involves RAB7A and SNX3. The CSC seems to associate with the cy…
845	1_2_9303_m1	host	host	16.34813791	2.853783038	0	3.024406562	7.323854093	2.457104693	0	1.310530109	5.556581877	7.326898323	2.772872224	3.195747692	-1	0	NA	nr	uncharacterized protein LOC114961582	XP0291961701	NA
846	1_2_7785_m1	host	host	3.21032949	4.753905084	0.644537544	4.539792659	4.036435738	4.884303242	1.762880737	4.068992023	3.287141194	1.889425494	3.688152935	1.342111262	0.17	1.80E-148	F:GO:0004298; P:GO:0006511; C:GO:0019773	swissprot	Proteasome subunit alpha type-4 (EC 3.4.25.1) (Macropain subunit C9) (Multicatalytic endopeptidase complex subunit C9) (Proteasome component C9) (Proteasome subunit L)	P21670	Component of the 20S core proteasome complex involved in the proteolytic degradation of most intracellular proteins. This complex plays numerous essential roles within the cell by associating with different regulatory particles. Associated with two 19S regulatory particles, forms the 26S proteasome and thus participates in the ATP-dependent degradation of ubiquitinated proteins. The 26S proteasom…
847	1_2_2406_m1	host	host	2.335448272	4.739505207	0.966806316	4.539792659	3.027326803	3.286108306	1.75087897	4.747157361	3.145388114	1.815470053	3.20286786	1.228935235	0.03	0	P:GO:0006890; C:GO:0030126	swissprot	Coatomer subunit delta (Archain) (Delta-coat protein) (Delta-COP)	P53619	The coatomer is a cytosolic protein complex that binds to dilysine motifs and reversibly associates with Golgi non-clathrin-coated vesicles, which further mediate biosynthetic protein transport from the ER, via the Golgi up to the trans Golgi network. Coatomer complex is required for budding from Golgi membranes, and is essential for the retrograde Golgi-to-ER transport of dilysine-tagged protein…
848	1_2_16609_m1	host	host	2.044429123	5.059792184	0	3.317298771	5.014287398	4.025393485	1.453064925	3.040293876	2.60538002	2.131794106	3.383259921	1.518317553	0.38	0	F:GO:0005524	swissprot	Cytoplasmic dynein 1 heavy chain 1 (Cytoplasmic dynein heavy chain 1) (Dynein heavy chain, cytosolic)	Q9JHU4	Cytoplasmic dynein 1 acts as a motor for the intracellular retrograde motility of vesicles and organelles along microtubules. Dynein has ATPase activity; the force-producing power stroke is thought to occur on release of ADP. Plays a role in mitotic spindle assembly and metaphase plate congression. {ECO:0000250|UniProtKB:Q14204}.
850	1_2_3637_m1	host	host	3.20668195	4.448017985	0	3.622922243	2.033846506	3.798902522	0	2.712661349	2.819405545	1.94910648	2.136352594	1.59903241	-0.4	1.08E-107	C:GO:0005885; P:GO:0034314	swissprot	Actin-related protein 2/3 complex subunit 4	Q641G7	Actin-binding component of the Arp2/3 complex, a multiprotein complex that mediates actin polymerization upon stimulation by nucleation-promoting factor (NPF) (PubMed:17178911). The Arp2/3 complex mediates the formation of branched actin networks in the cytoplasm, providing the force for cell motility (PubMed:17178911). In addition to its role in the cytoplasmic cytoskeleton, the Arp2/3 complex a…
851	1_2_2753_m1	host	host	6.12781606	2.206009145	0	3.024406562	7.032505266	3.512599269	0	2.735561631	2.839557942	2.537143003	3.320166542	2.897341191	0.23	2.12E-18	F:GO:0003779	swissprot	Coactosin (Cyclic AMP-regulated protein p16) (Cytoskeletal protein p17)	P34121	Binds to F-actin in a calcium independent manner. Binds to the filaments along their length.
852	1_2_8961_m1	host	host	2.037134043	3.479957115	0	3.922180084	5.045544672	5.367191313	1.75087897	3.040293876	2.359817811	1.767159005	3.800977208	1.711092898	0.69	2.19E-117	F:GO:0004298; C:GO:0005839; P:GO:0051603	swissprot	Proteasome subunit beta type-1 (EC 3.4.25.1) (Macropain subunit C5) (Multicatalytic endopeptidase complex subunit C5) (Proteasome component C5) (Proteasome gamma chain)	P18421	Component of the 20S core proteasome complex involved in the proteolytic degradation of most intracellular proteins. This complex plays numerous essential roles within the cell by associating with different regulatory particles. Associated with two 19S regulatory particles, forms the 26S proteasome and thus participates in the ATP-dependent degradation of ubiquitinated proteins. The 26S proteasom…
853	1_2_13623_m1	host	host	2.919310341	4.11333113	0	3.635653506	3.776344185	6.452592034	2.334505294	3.345026121	2.667073744	1.84451555	3.977116908	1.757460143	0.58	7.31E-143	F:GO:0003723; F:GO:0003735; F:GO:0005515; P:GO:0006412; C:GO:0015935	swissprot	40S ribosomal protein S2	Q90YS3	NA
855	1_2_3420_m1	host	host	4.669072775	3.800244092	0	6.055178756	4.78545312	5.427003602	0	2.362128539	3.631123906	2.592749006	3.143646315	2.47672716	-0.21	2.95E-42	P:GO:0005975; F:GO:0016853; F:GO:0030246	swissprot	Putative glucose-6-phosphate 1-epimerase (EC 5.1.3.15) (Putative D-hexose-6-phosphate mutarotase) (Putative apospory-associated protein C)	Q40784	NA
857	1_2_18684_m1	host	host	5.838620681	1.565435191	0	3.934911347	5.290007587	5.713306855	0	4.091892306	2.834741805	2.574267644	3.773801687	2.607893239	0.41	2.47E-97	P:GO:0001889; F:GO:0004155; C:GO:0005829; P:GO:0006559; P:GO:0006729; F:GO:0009055; P:GO:0010044; P:GO:0010288; P:GO:0033762; P:GO:0035690; F:GO:0042803; C:GO:0043005; P:GO:0051066; P:GO:0055114; F:GO:0070402; F:GO:0070404	swissprot	Dihydropteridine reductase (EC 1.5.1.34) (HDHPR) (Quinoid dihydropteridine reductase)	Q3T0Z7	The product of this enzyme, tetrahydrobiopterin (BH-4), is an essential cofactor for phenylalanine, tyrosine, and tryptophan hydroxylases. {ECO:0000250}.
858	1_2_7906_m1	host	host	3.504996179	4.127731008	1.611343861	4.539792659	2.507143699	4.085205774	1.167252647	2.362128539	3.445965927	1.294936709	2.530432665	1.19783803	-0.45	4.39E-17	C:GO:0005576; C:GO:0005886; P:GO:0006950; P:GO:0007599; P:GO:0009653; F:GO:0043167; P:GO:0048518; P:GO:0048731; P:GO:0050794	swissprot	Lactadherin (MFGM) (Milk fat globule-EGF factor 8) (MFG-E8) (O-acetyl GD3 ganglioside synthase) (AGS) (SED1)	P70490	Contributes to phagocytic removal of apoptotic cells in many tissues. Plays an important role in the maintenance of intestinal epithelial homeostasis and the promotion of mucosal healing. Promotes VEGF-dependent neovascularization (By similarity). Specific ligand for the alpha-v/beta-3 and alpha-v/beta-5 receptors. Also binds to phosphatidylserine-enriched cell surfaces in a receptor-independent …
859	1_2_22418_m1	host	host	2.044429123	2.832183222	0	3.317298771	5.76330478	3.422880836	1.143249114	4.678456513	2.048477779	1.46291701	3.751972811	1.98473921	0.87	0	F:GO:0005198; P:GO:0006886; P:GO:0016192; C:GO:0030126	swissprot	Coatomer subunit gamma-2 (Gamma-2-coat protein) (Gamma-2-COP)	Q9I8E6	The coatomer is a cytosolic protein complex that binds to dilysine motifs and reversibly associates with Golgi non-clathrin-coated vesicles, which further mediate biosynthetic protein transport from the ER, via the Golgi up to the trans Golgi network. Coatomer complex is required for budding from Golgi membranes, and is essential for the retrograde Golgi-to-ER transport of dilysine-tagged protein…
860	1_2_15591_m1	host	host	3.796015328	3.494356993	0	3.323664403	3.256161081	3.828808666	1.453064925	0.982897582	2.653509181	1.779753198	2.380233064	1.375719009	-0.16	4.03E-121	P:GO:0015986; C:GO:0045261; F:GO:0046933	swissprot	ATP synthase subunit gamma, mitochondrial (ATP synthase F1 subunit gamma) (F-ATPase gamma subunit)	P05631	Mitochondrial membrane ATP synthase (F(1)F(0) ATP synthase or Complex V) produces ATP from ADP in the presence of a proton gradient across the membrane which is generated by electron transport complexes of the respiratory chain. F-type ATPases consist of two structural domains, F(1) - containing the extramembraneous catalytic core, and F(0) - containing the membrane proton channel, linked togethe…
861	1_2_11934_m1	host	host	3.21215326	2.213209084	0	2.107536147	4.0208071	3.768996377	0.857436835	4.701356796	1.883224623	1.350529736	3.337149277	1.699403413	0.83	0	F:GO:0002161; F:GO:0004832; F:GO:0005524; C:GO:0005737; P:GO:0006438	swissprot	Valine--tRNA ligase (EC 6.1.1.9) (Protein G7a) (Valyl-tRNA synthetase) (ValRS)	Q9Z1Q9	NA
862	1_2_476_m1	host	host	8.761578562	3.807444031	0	4.234169187	3.027326803	3.512599269	0	2.385028822	4.200797945	3.587165276	2.231238724	1.557532099	-0.91	0	C:GO:0016020; C:GO:0016021	nr	uncharacterized protein LOC114954034	XP0291863351	NA
864	1_2_6863_m1	host	host	3.504996179	2.853783038	0	3.323664403	4.525361568	4.371509027	0	3.390826686	2.420610905	1.636906869	3.07192432	2.108697702	0.34	1.54E-115	F:GO:0004615; P:GO:0009298	swissprot	Phosphomannomutase (OsPMM) (EC 5.4.2.8)	Q7XPW5	Involved in ascorbic acid biosynthesis and in the synthesis of the GDP-mannose and dolichol-phosphate-mannose required for a number of critical mannosyl transfer reactions. {ECO:0000250}.
865	1_2_10098_m1	host	host	5.252934843	5.059792184	0	4.8390505	3.058584078	3.286108306	1.143249114	0	3.787944382	2.530951112	1.871985374	1.575134484	-1.02	1.05E-172	P:GO:0009226; F:GO:0016491; F:GO:0050662	swissprot	GDP-L-fucose synthase (EC 1.1.1.271) (GDP-4-keto-6-deoxy-D-mannose-3,5-epimerase-4-reductase) (Protein FX) (Red cell NADP(H)-binding protein)	Q5RBE5	Catalyzes the two-step NADP-dependent conversion of GDP-4-dehydro-6-deoxy-D-mannose to GDP-fucose, involving an epimerase and a reductase reaction. {ECO:0000250|UniProtKB:Q13630}.
866	1_2_2654_m1	host	host	2.335448272	4.761105023	0.644537544	5.151039603	2.018217869	4.371509027	2.322503527	2.011595729	3.223032611	2.122837761	2.680956538	1.136327816	-0.27	1.44E-98	F:GO:0004745; F:GO:0005515; C:GO:0005743; C:GO:0005789; P:GO:0007601; P:GO:0042462; P:GO:0042572; P:GO:0042574; P:GO:0045494; F:GO:0052650; C:GO:0060342; P:GO:0110095	swissprot	Retinol dehydrogenase 12 (EC 1.1.1.300)	Q8BYK4	Retinoids dehydrogenase/reductase with a clear preference for NADP. Displays high activity towards 9-cis, 11-cis and all-trans-retinal. Shows very weak activity toward 13-cis-retinol. Also exhibits activity, albeit with lower affinity than for retinaldehydes, towards lipid peroxidation products (C9 aldehydes) such as 4-hydroxynonenal and trans-2-nonenal (By similarity). Plays an important functio…
867	1_2_8218_m1	host	host	3.796015328	4.433618107	0	5.443931812	3.776344185	4.371509027	0	1.965795164	3.418391312	2.377778993	2.528412094	1.971779766	-0.44	7.16E-73	C:GO:0005885; P:GO:0034314	swissprot	Actin-related protein 2/3 complex subunit 3-B	Q7T0U5	Component of the Arp2/3 complex, a multiprotein complex that mediates actin polymerization upon stimulation by nucleation-promoting factor (NPF). The Arp2/3 complex mediates the formation of branched actin networks in the cytoplasm, providing the force for cell motility. In addition to its role in the cytoplasmic cytoskeleton, the Arp2/3 complex also promotes actin polymerization in the nucleus, …
868	1_2_3154_m1	host	host	4.085210707	2.213209084	0	2.71878309	5.534470502	5.14070035	0.857436835	1.638162637	2.25430072	1.698188791	3.292692581	2.38807041	0.55	1.46E-160	P:GO:0009058; F:GO:0016779	swissprot	Mannose-1-phosphate guanyltransferase beta (EC 2.7.7.13) (GDP-mannose pyrophosphorylase B) (GTP-mannose-1-phosphate guanylyltransferase beta)	Q6DBU5	Catalyzes the formation of GDP-mannose, an essential precursor of glycan moieties of glycoproteins and glycolipids. {ECO:0000250|UniProtKB:P0C5I2}.
869	1_2_5757_m1	host	host	4.960091924	6.661227069	0	5.431200549	4.052064375	6.82861372	0	4.259222856	4.263129886	2.931171079	3.784975238	2.821702806	-0.17	0	NA	nr	uncharacterized protein LOC114956760	XP0291898001	NA
871	1_2_377_m1	host	host	3.21215326	0	0.966806316	0	7.583945645	0.769191324	3.179940363	2.362128539	1.044739894	1.515114653	3.473801468	2.917211696	1.73	0	NA	nr	sporulation-specific protein 15-like	XP0291893411	NA
872	1_2_4308_m1	host	host	3.796015328	1.266748031	0	0.598515681	7.552688371	2.307573971	2.322503527	1.683963202	1.41531976	1.669339577	3.466682268	2.740207424	1.29	6.34E-164	F:GO:0009055; F:GO:0050660	swissprot	Electron transfer flavoprotein subunit alpha, mitochondrial (Alpha-ETF)	P13804	Heterodimeric electron transfer flavoprotein that accepts electrons from several mitochondrial dehydrogenases, including acyl-CoA dehydrogenases, glutaryl-CoA and sarcosine dehydrogenase (PubMed:27499296, PubMed:15159392, PubMed:15975918, PubMed:9334218, PubMed:10356313). It transfers the electrons to the main mitochondrial respiratory chain via ETF-ubiquinone oxidoreductase (ETF dehydrogenase) (…
873	1_2_8889_m1	host	host	1.460567055	2.533496061	0	0.897773522	3.04295544	3.256202161	0	5.402422415	1.22295916	1.060713484	2.925395004	2.222375198	1.26	2.49E-83	P:GO:0002218; P:GO:0032481; F:GO:0035438	swissprot	Stimulator of interferon genes protein (NvSTING) (STING)	A7SLZ2	Sensor of cytosolic DNA from bacteria and viruses that promotes autophagy (PubMed:30842662). Acts by recognizing and binding cyclic GMP-AMP (cGAMP), a messenger produced by CGAS in response to DNA in the cytosol (PubMed:26300263, PubMed:30842662). Following cGAMP-binding, promotes the formation of autophagosomes, leading to target cytosolic DNA for degradation by the lysosome (PubMed:30842662). E…
874	1_2_9584_m1	host	host	2.044429123	1.252348153	0.966806316	3.635653506	3.256161081	4.794584809	0.571624557	4.442425116	1.974809275	1.197395858	3.266198891	1.913139065	0.73	6.68E-108	F:GO:0004298; C:GO:0005839; P:GO:0051603	swissprot	Proteasome subunit beta type-6 (EC 3.4.25.1)	Q3MHN0	Component of the 20S core proteasome complex involved in the proteolytic degradation of most intracellular proteins. This complex plays numerous essential roles within the cell by associating with different regulatory particles. Associated with two 19S regulatory particles, forms the 26S proteasome and thus participates in the ATP-dependent degradation of ubiquitinated proteins. The 26S proteasom…
877	1_2_18479_m1	host	host	3.21032949	3.472757176	0	3.330030034	2.018217869	2.683595657	2.036691249	3.345026121	2.503279175	1.672296959	2.520882724	0.630555622	0.01	5.72E-73	F:GO:0000287; C:GO:0005737; F:GO:0008253	swissprot	Cytosolic 5'-nucleotidase 3A (EC 3.1.3.5) (7-methylguanosine phosphate-specific 5'-nucleotidase) (7-methylguanosine nucleotidase) (EC 3.1.3.91) (Cytosolic 5'-nucleotidase 3) (Cytosolic 5'-nucleotidase III) (cN-III) (Pyrimidine 5'-nucleotidase 1) (P5'N-1) (P5N-1) (PN-I)	Q5ZID6	Nucleotidase which shows specific activity towards cytidine monophosphate (CMP) and 7-methylguanosine monophosphate (m(7)GMP). CMP seems to be the preferred substrate. {ECO:0000250|UniProtKB:Q9H0P0}.
879	1_2_15123_m1	host	host	4.669072775	2.533496061	0	3.323664403	5.290007587	2.969898909	0	3.063194159	2.63155831	1.963431637	2.830775164	2.170597932	0.11	0	F:GO:0005524	swissprot	Vacuolar protein sorting-associated protein 4B (EC 3.6.4.6) (Cell migration-inducing gene 1 protein) (Suppressor of K(+) transport growth defect 1) (Protein SKD1)	O75351	Involved in late steps of the endosomal multivesicular bodies (MVB) pathway. Recognizes membrane-associated ESCRT-III assemblies and catalyzes their disassembly, possibly in combination with membrane fission. Redistributes the ESCRT-III components to the cytoplasm for further rounds of MVB sorting. MVBs contain intraluminal vesicles (ILVs) that are generated by invagination and scission from the …
880	1_2_25264_m1	host	host	6.12963983	3.152470199	1.289075089	1.515386097	3.287418355	1.628101081	2.048693015	0	3.021642804	2.232141086	1.741053113	1.357683306	-0.8	0	F:GO:0005515; C:GO:0005794	swissprot	Coronin-7 (Crn7) (70 kDa WD repeat tumor rejection antigen homolog)	P57737	F-actin regulator involved in anterograde Golgi to endosome transport: upon ubiquitination via 'Lys-33'-linked ubiquitin chains by the BCR(KLHL20) E3 ubiquitin ligase complex, interacts with EPS15 and localizes to the trans-Golgi network, where it promotes actin polymerization, thereby facilitating post-Golgi trafficking. May play a role in the maintenance of the Golgi apparatus morphology. {ECO:…
881	1_2_21183_m1	host	host	2.049900433	0	2.255881405	3.323664403	4.036435738	3.798902522	4.085384264	3.741359496	1.90736156	1.388731469	3.915520505	0.170690755	1.04	1.68E-81	NA	nr	uncharacterized protein LOC114976516	XP0292127891	NA
882	1_2_20595_m1	host	host	3.21215326	2.533496061	0	2.41952525	3.776344185	2.427198549	3.203943896	4.747157361	2.041293643	1.405123286	3.538660998	0.977128629	0.79	6.63E-98	P:GO:0006508; F:GO:0008236	swissprot	Thymus-specific serine protease (EC 3.4.-.-) (Serine protease 16)	Q9NQE7	Protease that may play a role in T-cell development.
883	1_2_18146_m1	host	host	3.21032949	5.700366138	0	4.54615829	5.565727776	7.025198539	1.429061392	1.05159843	3.364213479	2.462804323	3.767896534	2.982763748	0.16	7.46E-43	F:GO:0004252; P:GO:0006508	swissprot	Plasminogen (EC 3.4.21.7) [Cleaved into: Plasmin heavy chain A; Plasmin light chain B] (Fragment)	P80009	Plasmin dissolves the fibrin of blood clots and acts as a proteolytic factor in a variety of other processes including embryonic development, tissue remodeling, tumor invasion, and inflammation. In ovulation, weakens the walls of the Graafian follicle. It activates the urokinase-type plasminogen activator, collagenases and several complement zymogens, such as C1 and C5. Cleavage of fibronectin an…
886	1_2_2255_m1	host	host	4.379877396	1.878522229	0	3.030772194	4.280898653	2.939992765	0	2.621060219	2.322292955	1.855224478	2.460487909	1.791052242	0.08	7.26E-166	P:GO:0009058; F:GO:0030170; F:GO:0036137; P:GO:0070189	swissprot	Kynurenine--oxoglutarate transaminase 3 (EC 2.6.1.7) (Cysteine-S-conjugate beta-lyase 2) (EC 4.4.1.13) (Kynurenine aminotransferase 3) (Kynurenine aminotransferase III) (KATIII) (Kynurenine--glyoxylate transaminase) (EC 2.6.1.63) (Kynurenine--oxoglutarate transaminase III)	Q6YP21	Catalyzes the irreversible transamination of the L-tryptophan metabolite L-kynurenine to form kynurenic acid (KA). May catalyze the beta-elimination of S-conjugates and Se-conjugates of L-(seleno)cysteine, resulting in the cleavage of the C-S or C-Se bond (By similarity). Has transaminase activity towards L-kynurenine, tryptophan, phenylalanine, serine, cysteine, methionine, histidine, glutamine …
887	1_2_6674_m1	host	host	1.458743285	5.066992123	0	3.928545715	3.53188127	3.512599269	1.143249114	0.655265055	2.613570281	2.303100383	2.210748677	1.527447862	-0.24	0	NA	nr	uncharacterized protein LOC114957991 isoform X1	XP0291914271	NA
888	1_2_14076_m1	host	host	2.919310341	0	1.933612633	1.814643937	3.484995359	0.858909757	4.085384264	2.034496012	1.666891728	1.216559516	2.615946348	1.453702864	0.65	6.17E-27	F:GO:0003676	swissprot	Nucleolin	Q5RF26	Nucleolin is the major nucleolar protein of growing eukaryotic cells. It is found associated with intranucleolar chromatin and pre-ribosomal particles. It induces chromatin decondensation by binding to histone H1. It is thought to play a role in pre-rRNA transcription and ribosome assembly. May play a role in the process of transcriptional elongation. Binds RNA oligonucleotides with 5'-UUAGGG-3' …
889	1_2_20802_m1	host	host	1.757057514	4.120531069	0	2.113901778	4.036435738	3.196389872	2.334505294	1.356330674	1.99787259	1.690032404	2.730915395	1.150025214	0.45	0	P:GO:0006508; F:GO:0008237; F:GO:0008270	swissprot	Glutamyl aminopeptidase (EAP) (EC 3.4.11.7) (Aminopeptidase A) (AP-A) (CD antigen CD249)	Q32LQ0	Regulates central hypertension through its calcium-modulated preference to cleave N-terminal acidic residues from peptides such as angiotensin II. {ECO:0000250|UniProtKB:Q07075}.
890	1_2_298_m1	host	host	4.958268154	0.939261115	0	1.515386097	4.556618842	4.341602882	0	1.683963202	1.853228841	2.162190324	2.645546231	2.194870039	0.51	1.77E-38	F:GO:0003854; P:GO:0006694; P:GO:0055114	swissprot	Tetraketide alpha-pyrone reductase 2 (EC 1.1.1.-) (Protein CINNAMOYL-COA REDUCTASE-LIKE 6)	Q9CA28	May be involved in the biosynthesis of hydroxylated tetraketide compounds that serve as sporopollenin precursors (the main constituents of exine). Acts on tetraketide alpha-pyrones and reduces the carbonyl function on the tetraketide alkyl chain to a secondary alcohol function. {ECO:0000269|PubMed:21193572}.
891	1_2_39_m1	host	host	0	1.565435191	1.289075089	2.71878309	2.782863888	3.512599269	3.799571985	4.046091741	1.393323342	1.116345775	3.535281721	0.546937933	1.34	3.95E-12	F:GO:0001968; P:GO:0002605; F:GO:0005178; C:GO:0005577; C:GO:0005938; P:GO:0006888; P:GO:0006950; P:GO:0007050; F:GO:0008237; P:GO:0008406; C:GO:0009897; P:GO:0010748; P:GO:0010757; C:GO:0012505; P:GO:0030511; C:GO:0031012; P:GO:0031175; C:GO:0031982; P:GO:0032026; P:GO:0032535; P:GO:0042493; P:GO:0042535; P:GO:0043154; F:GO:0043168; C:GO:0043231; F:GO:0043394; P:GO:0048644; P:GO:0050921; P:GO:00…	swissprot	Semaphorin-5A (Semaphorin-F) (Sema F)	Q13591	Bifunctional axonal guidance cue regulated by sulfated proteoglycans; attractive effects result from interactions with heparan sulfate proteoglycans (HSPGs), while the inhibitory effects depend on interactions with chondroitin sulfate proteoglycans (CSPGs) (By similarity). Ligand for receptor PLXNB3. In glioma cells, SEMA5A stimulation of PLXNB3 results in the disassembly of F-actin stress fibers…
893	1_2_22104_m1	host	host	3.503172409	4.120531069	0	3.317298771	2.538400973	3.768996377	0	1.356330674	2.735250562	1.855539616	1.915932006	1.612995586	-0.51	6.47E-59	C:GO:0005622; P:GO:0019219; P:GO:0048523; P:GO:0060255; C:GO:0110165	swissprot	PH domain-containing protein DDB_G0267786	Q55G75	NA
897	1_2_11312_m1	host	host	1.167724136	2.206009145	0	1.509020465	5.747676142	3.602317703	2.024689482	1.638162637	1.220688437	0.921389844	3.253211491	1.867429443	1.41	0	F:GO:0003777; F:GO:0005524; P:GO:0007018; F:GO:0008017	swissprot	Kinesin-like protein KIF28P (Kinesin-like protein 6)	D3YXS5	Microtubule-dependent motor protein required for mitochondrion morhology and transport of mitochondria in neuronal cells. {ECO:0000250}.
898	1_2_1887_m1	host	host	4.090682017	3.166870077	0	3.024406562	2.751606614	1.14521301	0.571624557	3.017393594	2.570489664	1.777649389	1.871459444	1.197891026	-0.46	1.25E-175	C:GO:0005681; C:GO:0016607; F:GO:0017134; P:GO:2000270	swissprot	Apoptosis inhibitor 5 (API-5) (AAC-11)	O35841	Antiapoptotic factor that may have a role in protein assembly. Negatively regulates ACIN1. By binding to ACIN1, it suppresses ACIN1 cleavage from CASP3 and ACIN1-mediated DNA fragmentation. Also known to efficiently suppress E2F1-induced apoptosis (By similarity). {ECO:0000250}.
899	1_2_6780_m1	host	host	2.626467422	0.640573954	0	2.113901778	3.027326803	3.45278698	1.453064925	3.063194159	1.345235788	1.229987741	2.749093217	0.885239624	1.03	0	P:GO:0001932; C:GO:0005952; F:GO:0008603	swissprot	cAMP-dependent protein kinase type I-alpha regulatory subunit	Q5REL1	Regulatory subunit of the cAMP-dependent protein kinases involved in cAMP signaling in cells. {ECO:0000250}.
900	1_2_8666_m1	host	host	4.965563234	2.526296122	0	2.71878309	2.018217869	3.256202161	0	0.70106562	2.552660612	2.030309256	1.493871413	1.442329331	-0.77	3.33E-154	NA	nr	uncharacterized protein LOC114960747	XP0291950161	NA
901	1_2_9306_m1	host	host	4.670896545	1.601434886	0	0.916870416	4.052064375	4.341602882	0.571624557	0	1.797300462	2.024957925	2.241322953	2.273131584	0.32	4.45E-46	F:GO:0016491; P:GO:0055114; F:GO:0071949	swissprot	FAD-linked oxidoreductase DDB_G0289697 (EC 1.-.-.-)	Q54H55	NA
903	1_2_12026_m1	host	host	3.21215326	4.433618107	0	3.336395665	2.033846506	0.769191324	0	3.695558931	2.745541758	1.910884258	1.62464919	1.615281477	-0.76	9.70E-169	F:GO:0022857; P:GO:0055085	swissprot	Calcium-binding mitochondrial carrier protein Aralar2 (Citrin) (Mitochondrial aspartate glutamate carrier 2) (Solute carrier family 25 member 13)	Q9UJS0	Mitochondrial and calcium-binding carrier that catalyzes the calcium-dependent exchange of cytoplasmic glutamate with mitochondrial aspartate across the mitochondrial inner membrane (PubMed:11566871, PubMed:25410934). May have a function in the urea cycle (PubMed:11566871). {ECO:0000269|PubMed:11566871, ECO:0000269|PubMed:25410934}.
904	1_2_15674_m1	host	host	2.917486571	1.565435191	0	1.808278306	3.240532444	3.45278698	0.571624557	2.385028822	1.572800017	1.20241231	2.412493201	1.311158748	0.62	2.05E-126	F:GO:0005515	swissprot	Golgi reassembly-stacking protein 2 (GRS2) (Golgi phosphoprotein 6) (GOLPH6) (Golgi reassembly-stacking protein of 55 kDa) (GRASP55) (p59)	Q9H8Y8	Plays a role in the assembly and membrane stacking of the Golgi cisternae, and in the process by which Golgi stacks reform after breakdown during mitosis and meiosis (PubMed:10487747, PubMed:21515684, PubMed:22523075). May regulate the intracellular transport and presentation of a defined set of transmembrane proteins, such as transmembrane TGFA (PubMed:11101516). Required for normal acrosome for…
906	1_2_2917_m1	host	host	2.919310341	1.565435191	0.966806316	1.814643937	2.018217869	2.743407946	1.143249114	0	1.816548946	0.816742917	1.476218732	1.181753228	-0.3	3.89E-111	F:GO:0005515	swissprot	Protein lin-7 homolog B (Lin-7B) (Mammalian lin-seven protein 2) (MALS-2) (Vertebrate lin-7 homolog 2) (Veli-2)	Q9Z252	Plays a role in establishing and maintaining the asymmetric distribution of channels and receptors at the plasma membrane of polarized cells. Forms membrane-associated multiprotein complexes that may regulate delivery and recycling of proteins to the correct membrane domains. The tripartite complex composed of LIN7 (LIN7A, LIN7B or LIN7C), CASK and APBA1 may have the potential to couple synaptic …
908	1_2_5422_m1	host	host	2.335448272	3.166870077	1.289075089	2.41952525	3.256161081	1.884498189	0.59562809	2.712661349	2.302729672	0.772214557	2.112237177	1.15773331	-0.12	0	P:GO:0000244; F:GO:0003755; C:GO:0046540	swissprot	U4/U6 small nuclear ribonucleoprotein Prp31 (Pre-mRNA-processing factor 31)	Q5U5C5	Involved in pre-mRNA splicing as component of the spliceosome. Required for the assembly of the U4/U5/U6 tri-snRNP complex, one of the building blocks of the spliceosome. {ECO:0000250|UniProtKB:Q8WWY3}.
910	1_2_2515_m1	host	host	1.753409974	3.800244092	0.966806316	3.629287875	1.009108934	3.798902522	0.59562809	3.695558931	2.537437064	1.398618271	2.274799619	1.709096897	-0.16	3.73E-58	F:GO:0003999; C:GO:0005737; P:GO:0006168; P:GO:0009116	swissprot	Adenine phosphoribosyltransferase (APRT) (EC 2.4.2.7)	P07741	Catalyzes a salvage reaction resulting in the formation of AMP, that is energically less costly than de novo synthesis.
912	1_2_11279_m1	host	host	1.460567055	2.213209084	0	1.222493888	3.760715548	1.281985539	0	2.689761066	1.224067507	0.918817507	1.933115538	1.640481658	0.66	1.02E-92	P:GO:0005975; F:GO:0016616; P:GO:0019752; P:GO:0055114	swissprot	L-lactate dehydrogenase (EC 1.1.1.27)	Q95028	NA
913	1_2_23185_m1	host	host	3.21032949	0.640573954	0	0.897773522	1.46677749	3.679277943	0.59562809	3.718459213	1.187169241	1.400602786	2.365035684	1.580786617	0.99	0	P:GO:0006606; F:GO:0008536	swissprot	Importin subunit beta-1 (Karyopherin subunit beta-1) (Nuclear factor p97) (Pore targeting complex 97 kDa subunit) (PTAC97) (SCG)	P70168	Functions in nuclear protein import, either in association with an adapter protein, like an importin-alpha subunit, which binds to nuclear localization signals (NLS) in cargo substrates, or by acting as autonomous nuclear transport receptor. Acting autonomously, serves itself as NLS receptor. Docking of the importin/substrate complex to the nuclear pore complex (NPC) is mediated by KPNB1 through …
916	1_2_7742_m1	host	host	5.545777762	1.266748031	0.966806316	0	4.29652729	1.341797828	0	0.70106562	1.944833027	2.460725774	1.584847684	1.88901142	-0.3	2.79E-33	F:GO:0004364; F:GO:0005515; C:GO:0005737	swissprot	Glutathione S-transferase U20 (AtGSTU20) (EC 2.5.1.18) (FIN219-interacting protein 1) (GST class-tau member 20)	Q8L7C9	Exhibits glutathione-dependent thiol transferase activities. Can use glutathione (GSH) and 1-chloro-2,4-dinitrobenzene (CDNB) as substrates. Involved in the regulation of far-red light influence on development (PubMed:17220357). Regulator of the interplay between light and JA signaling by increasing JAR1/FIN219 efficiency (PubMed:28223489). Maybe involved in gravitropic signal transduction (Proba…
917	1_2_12964_m1	host	host	0.582038298	0.626174076	0	2.107536147	1.986960594	2.969898909	2.060694782	2.689761066	0.82893713	0.898892671	2.426828838	0.480137716	1.55	6.83E-171	F:GO:0005515; F:GO:0008237; F:GO:0061578	swissprot	26S proteasome non-ATPase regulatory subunit 14 (EC 3.4.19.-) (26S proteasome regulatory complex subunit p37B) (26S proteasome regulatory subunit rpn11) (Yippee-interacting protein 5)	Q9V3H2	Metalloprotease component of the 26S proteasome that specifically cleaves 'Lys-63'-linked polyubiquitin chains. The 26S proteasome is involved in the ATP-dependent degradation of ubiquitinated proteins. The function of the 'Lys-63'-specific deubiquitination of the proteasome is unclear (By similarity). {ECO:0000250, ECO:0000269|PubMed:10893261}.
919	1_2_13739_m1	host	host	1.458743285	2.220409023	0.644537544	1.509020465	2.018217869	2.713501801	1.453064925	3.040293876	1.45817758	0.64435813	2.306269618	0.71076525	0.66	2.29E-117	F:GO:0003735; C:GO:0005840; P:GO:0006412	swissprot	60S ribosomal protein L15	P61314	NA
920	1_2_11894_m1	host	host	1.464214595	2.213209084	1.611343861	1.814643937	2.278309421	1.658007225	0	0.655265055	1.775852869	0.325047091	1.147895425	1.016267425	-0.63	8.48E-59	C:GO:0033180; F:GO:0046961; P:GO:1902600	swissprot	V-type proton ATPase subunit F (V-ATPase subunit F) (V-ATPase 14 kDa subunit) (Vacuolar proton pump subunit F)	P50408	Subunit of the peripheral V1 complex of vacuolar ATPase essential for assembly or catalytic function. V-ATPase is responsible for acidifying a variety of intracellular compartments in eukaryotic cells.
921	1_2_14791_m1	host	host	4.963739464	2.220409023	0	3.024406562	1.253571849	1.341797828	1.167252647	0	2.552138762	2.054451403	0.940655581	0.631139405	-1.44	6.06E-77	P:GO:0000413; F:GO:0003755	swissprot	Peptidyl-prolyl cis-trans isomerase B (PPIase B) (EC 5.2.1.8) (CYP-S1) (Cyclophilin B) (Rotamase B) (S-cyclophilin) (SCYLP)	P24369	PPIase that catalyzes the cis-trans isomerization of proline imidic peptide bonds in oligopeptides and may therefore assist protein folding. {ECO:0000250|UniProtKB:P23284}.
924	1_2_11235_m1	host	host	2.337272042	0.960860931	0	0.916870416	2.278309421	1.371703973	0.571624557	2.011595729	1.053750847	0.963532095	1.55830842	0.759876545	0.56	1.76E-22	P:GO:0042127; F:GO:0042803; C:GO:0045202; F:GO:0046982; C:GO:0048471	swissprot	Tumor protein D54 (hD54) (Tumor protein D52-like 2)	O43399	NA
926	1_2_15155_m1	host	host	0	2.519096183	0.644537544	2.120267409	2.751606614	2.939992765	1.143249114	1.356330674	1.320975284	1.193999624	2.047794792	0.928743562	0.63	8.81E-80	P:GO:0000122; C:GO:0000785; P:GO:0001656; P:GO:0001701; P:GO:0002138; F:GO:0003714; F:GO:0004745; C:GO:0005634; C:GO:0005783; C:GO:0005789; C:GO:0005886; P:GO:0007601; P:GO:0008406; P:GO:0014032; C:GO:0016021; C:GO:0017053; P:GO:0031065; P:GO:0031076; F:GO:0033613; P:GO:0035067; P:GO:0035115; P:GO:0042572; P:GO:0042574; P:GO:0043583; P:GO:0043584; P:GO:0043616; P:GO:0048703; P:GO:0060431; P:GO:00…	swissprot	Epidermal retinol dehydrogenase 2 (EPHD-2) (RDH-E2) (EC 1.1.1.105) (Retinal short-chain dehydrogenase reductase 2) (retSDR2) (Short-chain dehydrogenase/reductase family 16C member 5)	Q8N3Y7	Oxidoreductase with strong preference for NAD. Active in both the oxidative and reductive directions. Oxidizes all-trans-retinol in all-trans-retinaldehyde. No activity was detected with 11-cis-retinol or 11-cis-retinaldehyde as substrates with either NAD(+)/NADH or NADP(+)/NADPH. {ECO:0000269|PubMed:18926804}.
927	1_2_8785_m1	host	host	2.333624502	2.220409023	0	2.113901778	2.018217869	1.281985539	0.893442135	2.339228257	1.666983826	1.114937961	1.63321845	0.662648211	-0.03	3.52E-92	F:GO:0003735; C:GO:0005840; P:GO:0006412; F:GO:0019843	swissprot	60S ribosomal protein L9	Q3SYR7	NA
928	1_2_223_m1	host	host	0	1.579835069	0	1.814643937	2.522772336	2.999805054	1.75087897	3.367926404	0.848619752	0.984579357	2.660345691	0.698082915	1.65	8.52E-114	NA	nr	uncharacterized protein LOC114954993	XP0291875881	NA
931	1_2_6624_m1	host	host	0	0	0	0	1.513663402	0.512794216	0	12.86224112	0	0	3.722174686	6.12571204	Inf	0	F:GO:0005201	nr	uncharacterized protein LOC114957897	XP0291913031	NA
932	1_2_8395_m1	host	host	2.044429123	3.159670138	0	3.0116753	3.271789718	2.713501801	0	3.718459213	2.05394364	1.455868128	2.425937683	1.668726494	0.24	1.39E-124	F:GO:0005509	swissprot	Neurocalcin homolog (DrosNCa)	P42325	Calcium-binding protein that is essential for promoting night-time sleep and inhibiting nocturnal hyperactivity (PubMed:7989365, PubMed:30865587). During the night-time it promotes sleep by limiting synaptic output from arousal- and wake-promoting neurons within the C01- and A05- domains that include the mushroom body, and the antennal mechanosensory and motor center (PubMed:30865587). Regulated …
934	1_2_2152_m1	host	host	3.503172409	2.206009145	0	1.197031362	3.271789718	1.281985539	0	0.655265055	1.726553229	1.488582452	1.302260078	1.413499432	-0.41	2.65E-178	P:GO:0006081; F:GO:0016620; P:GO:0055114	swissprot	Aldehyde dehydrogenase, dimeric NADP-preferring (EC 1.2.1.5) (Aldehyde dehydrogenase family 3 member A1) (HTC-ALDH) (Tumor-associated aldehyde dehydrogenase)	P11883	ALDHs play a major role in the detoxification of alcohol-derived acetaldehyde (Probable). They are involved in the metabolism of corticosteroids, biogenic amines, neurotransmitters, and lipid peroxidation (Probable). Oxidizes medium and long chain aldehydes into non-toxic fatty acids (PubMed:2831537). Preferentially oxidizes aromatic aldehyde substrates (PubMed:2831537). Comprises about 50 percen…
937	1_2_21544_m1	host	host	0	0.939261115	0	0	3.516252633	4.568093845	0.59562809	3.086094441	0.234815279	0.469630557	2.941517252	1.683267724	3.65	0	F:GO:0005509	swissprot	Sushi, von Willebrand factor type A, EGF and pentraxin domain-containing protein 1	P0C6B8	May play a role in the cell attachment process. {ECO:0000250}.
945	1_2_3389_m1	host	host	0	0	0	0	2.507143699	1.884498189	4.061380731	0.982897582	0	0	2.35898005	1.296001098	Inf	1.40E-86	F:GO:0005044; C:GO:0016020	swissprot	Scavenger receptor cysteine-rich type 1 protein M130 (CD antigen CD163) [Cleaved into: Soluble CD163 (sCD163)]	Q2VLG4	Involved in clearance and endocytosis of hemoglobin/haptoglobin complexes by macrophages and may thereby protect tissues from free hemoglobin-mediated oxidative damage. May play a role in the uptake and recycling of iron, via endocytosis of hemoglobin/haptoglobin and subsequent breakdown of heme. Binds hemoglobin/haptoglobin complexes in a calcium-dependent and pH-dependent manner. Induces a casc…
947	1_2_8634_m1	host	host	0.585685838	0.640573954	0	1.808278306	1.758126317	1.341797828	1.143249114	2.735561631	0.758634525	0.757436016	1.744683723	0.708533783	1.2	0	C:GO:0000220; F:GO:0015078; P:GO:1902600	swissprot	V-type proton ATPase 116 kDa subunit a isoform 1 (V-ATPase 116 kDa isoform a1) (Clathrin-coated vesicle/synaptic vesicle proton pump 116 kDa subunit) (Vacuolar adenosine triphosphatase subunit Ac116) (Vacuolar proton pump subunit 1) (Vacuolar proton translocating ATPase 116 kDa subunit a isoform 1)	Q9Z1G4	Required for assembly and activity of the vacuolar ATPase. Potential role in differential targeting and regulation of the enzyme for a specific organelle (By similarity). {ECO:0000250}.
949	1_2_2359_m1	host	host	1.751586204	1.900122046	0	1.509020465	1.513663402	1.884498189	0	2.034496012	1.290182179	0.875096293	1.3581644	0.931529599	0.07	0	F:GO:0003824; F:GO:0005524; C:GO:0005739; P:GO:0006099	swissprot	Succinate--CoA ligase [ADP-forming] subunit beta, mitochondrial (EC 6.2.1.5) (ATP-specific succinyl-CoA synthetase subunit beta) (A-SCS) (Succinyl-CoA synthetase beta-A chain) (SCS-betaA)	Q148D5	ATP-specific succinyl-CoA synthetase functions in the citric acid cycle (TCA), coupling the hydrolysis of succinyl-CoA to the synthesis of ATP and thus represents the only step of substrate-level phosphorylation in the TCA. The beta subunit provides nucleotide specificity of the enzyme and binds the substrate succinate, while the binding sites for coenzyme A and phosphate are found in the alpha s…
950	1_2_3165_m1	host	host	1.458743285	1.587035008	0	2.113901778	2.033846506	1.914404333	0.571624557	2.057396294	1.289920018	0.905468241	1.644317923	0.717863493	0.35	7.11E-33	C:GO:0005783; C:GO:0016021	swissprot	Translocon-associated protein subunit delta (TRAP-delta) (Signal sequence receptor subunit delta) (SSR-delta)	Q07984	TRAP proteins are part of a complex whose function is to bind calcium to the ER membrane and thereby regulate the retention of ER resident proteins.
952	1_2_775_m1	host	host	4.676367855	0.626174076	0.644537544	0.598515681	2.782863888	1.341797828	0.59562809	0	1.636398789	2.026734316	1.180072452	1.201282882	-0.47	1.65E-148	F:GO:0003824; P:GO:0042823	swissprot	Pyridoxal 5'-phosphate synthase subunit SNZERR (PLP synthase subunit SNZERR) (EC 4.3.3.6) (Ethylene response protein) (PDX1)	Q8WPW2	Catalyzes the formation of pyridoxal 5'-phosphate from ribose 5-phosphate (RBP), glyceraldehyde 3-phosphate (G3P) and ammonia. The ammonia is provided by PDX2. Can also use ribulose 5-phosphate and dihydroxyacetone phosphate as substrates, resulting from enzyme-catalyzed isomerization of RBP and G3P, respectively. Also plays an indirect role in resistance to singlet oxygen-generating photosensiti…
956	1_2_1457_m1	host	host	2.628291192	0.640573954	1.289075089	0	2.751606614	0	2.632319339	1.683963202	1.139485059	1.123426213	1.766972289	1.271142773	0.63	0	F:GO:0003729; F:GO:0003743; F:GO:0005515	swissprot	Eukaryotic translation initiation factor 4 gamma 1 (eIF-4-gamma 1) (eIF-4G 1) (eIF-4G1) (p220)	Q04637	Component of the protein complex eIF4F, which is involved in the recognition of the mRNA cap, ATP-dependent unwinding of 5'-terminal secondary structure and recruitment of mRNA to the ribosome.
957	1_2_15132_m1	host	host	1.751586204	1.900122046	0	0.611246944	0.520183104	1.281985539	0.59562809	0.655265055	1.065738799	0.914502433	0.763265447	0.350202764	-0.48	7.10E-20	F:GO:0004129	swissprot	Cytochrome c oxidase subunit 4 isoform 2, mitochondrial (EC 1.9.3.1) (Cytochrome c oxidase subunit IV isoform 2) (COX IV-2)	P80971	This protein is one of the nuclear-coded polypeptide chains of cytochrome c oxidase, the terminal oxidase in mitochondrial electron transport.
958	1_2_1862_m1	host	host	0.873057447	0.960860931	0.966806316	0.916870416	0.733388745	0.512794216	2.036691249	1.706863484	0.929398778	0.043667289	1.247434423	0.738904728	0.42	0	F:GO:0004084; P:GO:0009081	swissprot	Branched-chain-amino-acid aminotransferase (EC 2.6.1.42)	A7SLW1	Catalyzes the first reaction in the catabolism of the essential branched chain amino acids leucine, isoleucine, and valine. {ECO:0000250}.
959	1_2_18852_m1	host	host	2.919310341	1.900122046	0	1.814643937	3.027326803	1.281985539	0	2.735561631	1.658519081	1.214225007	1.761218493	1.400467732	0.09	3.97E-22	F:GO:0005515; P:GO:0051260	swissprot	BTB/POZ domain-containing protein KCTD21 (KCASH2 protein) (Potassium channel tetramerization domain-containing protein 21)	Q3URF8	Probable substrate-specific adapter of a BCR (BTB-CUL3-RBX1) E3 ubiquitin-protein ligase complex mediating the ubiquitination and subsequent proteasomal degradation of target proteins. Promotes the ubiquitination of HDAC1. Can function as antagonist of the Hedgehog pathway by affecting the nuclear transfer of transcription factor GLI1; the function probably occurs via HDAC1 down-regulation, keepi…
961	1_2_23429_m1	host	host	0.582038298	0.960860931	0.644537544	0.611246944	2.018217869	3.196389872	0.571624557	1.05159843	0.699670929	0.175988773	1.709457682	1.159560723	1.29	8.98E-99	F:GO:0005525; P:GO:0006886	swissprot	GTP-binding protein SAR1b	Q3T0T7	Involved in transport from the endoplasmic reticulum to the Golgi apparatus. Activated by the guanine nucleotide exchange factor PREB. Involved in the selection of the protein cargo and the assembly of the COPII coat complex (By similarity). {ECO:0000250}.
962	1_2_4538_m1	host	host	2.337272042	0.626174076	0	1.197031362	2.262680784	1.914404333	0	2.293427692	1.04011937	0.993382343	1.617628202	1.09203096	0.64	0	F:GO:0005515; P:GO:0043248	swissprot	26S proteasome non-ATPase regulatory subunit 11 (26S proteasome regulatory subunit RPN6)	F6XBL2	Component of the 26S proteasome, a multiprotein complex involved in the ATP-dependent degradation of ubiquitinated proteins. This complex plays a key role in the maintenance of protein homeostasis by removing misfolded or damaged proteins, which could impair cellular functions, and by removing proteins whose functions are no longer required. Therefore, the proteasome participates in numerous cell…
964	1_2_9411_m1	host	host	2.044429123	0.939261115	0	1.814643937	1.513663402	1.884498189	0	2.689761066	1.199583544	0.930740169	1.521980664	1.12718297	0.34	7.11E-06	F:GO:0004553; P:GO:0005975	swissprot	Cellulase/esterase CelE (CtCel5C-CE2) [Includes: Cellulase E (EC 3.2.1.4) (CtCel5C) (Endo-1,4-beta-glucanase E) (EGE) (Endoglucanase E); Acetylxylan esterase / glucomannan deacetylase (EC 3.1.1.-) (EC 3.1.1.72) (CtCE2)]	P10477	Multifunctional enzyme involved in the degradation of plant cell wall polysaccharides. Displays endoglucanase activity against carboxymethyl cellulose (CMC) and barley beta-glucan (PubMed:3066698, PubMed:1991028). Also catalyzes the deacetylation of acetylated birchwood xylan and glucomannan, with a preference for the latter, and of the synthetic substrate 4-nitrophenyl acetate (4-NPAc) (PubMed:1…
966	1_2_2284_m1	host	host	1.751586204	0	0.966806316	1.222493888	1.513663402	1.884498189	0.571624557	0.70106562	0.985221602	0.733624238	1.167712942	0.634177656	0.25	3.64E-34	C:GO:0016471; F:GO:0042626; P:GO:1902600	swissprot	V-type proton ATPase subunit G (V-ATPase subunit G) (V-ATPase 13 kDa subunit) (Vacuolar proton pump subunit G)	Q25532	Catalytic subunit of the peripheral V1 complex of vacuolar ATPase (V-ATPase). V-ATPase is responsible for acidifying a variety of intracellular compartments in eukaryotic cells.
969	1_2_25244_m1	host	host	0	1.252348153	0	0	1.498034764	2.397292404	1.75087897	1.05159843	0.313087038	0.626174076	1.674451142	0.561963505	2.42	9.63E-58	P:GO:0045454	swissprot	Thioredoxin-related transmembrane protein 4 (Thioredoxin domain-containing protein 13)	Q8C0L0	NA
974	1_2_1726_m1	host	host	1.749762434	0	0.644537544	1.821009569	1.773754954	1.341797828	0.59562809	0	1.053827387	0.885242797	0.927795218	0.787016519	-0.18	0	F:GO:0004619; C:GO:0005737; P:GO:0006007; F:GO:0030145	swissprot	2,3-bisphosphoglycerate-independent phosphoglycerate mutase (iPGM) (EC 5.4.2.12) (Cofactor-independent phosphoglycerate mutase homolog)	I6LDA6	Catalyzes the interconversion of 2-phosphoglycerate and 3-phosphoglycerate. {ECO:0000269|PubMed:17897734}.
975	1_2_17386_m1	host	host	0.878528757	0.960860931	0	1.814643937	1.758126317	2.683595657	0	0.70106562	0.913508406	0.741621802	1.285696898	1.179282372	0.49	1.09E-67	F:GO:0004462; F:GO:0046872	swissprot	Lactoylglutathione lyase (EC 4.4.1.5) (Aldoketomutase) (Glyoxalase I) (Glx I) (Ketone-aldehyde mutase) (Methylglyoxalase) (S-D-lactoylglutathione methylglyoxal lyase)	Q6P7Q4	Catalyzes the conversion of hemimercaptal, formed from methylglyoxal and glutathione, to S-lactoylglutathione. Involved in the regulation of TNF-induced transcriptional activity of NF-kappa-B (By similarity). {ECO:0000250}.
977	1_2_12499_m1	host	host	1.460567055	1.579835069	0	1.814643937	1.269200487	0.512794216	0	1.683963202	1.213761515	0.822435311	0.866489476	0.754175886	-0.49	5.30E-89	F:GO:0004114; P:GO:0050953	swissprot	Retinal rod rhodopsin-sensitive cGMP 3',5'-cyclic phosphodiesterase subunit delta (GMP-PDE delta)	Q9XT54	Promotes the release of prenylated target proteins from cellular membranes (By similarity). Modulates the activity of prenylated or palmitoylated Ras family members by regulating their subcellular location (By similarity). Required for normal ciliary targeting of farnesylated target proteins, such as INPP5E (By similarity). Modulates the subcellular location of target proteins by acting as a GTP …
979	1_2_21184_m1	host	host	0.585685838	1.587035008	0	0.916870416	0.520183104	1.538382647	0	2.034496012	0.772397815	0.66231056	1.023265441	0.928815913	0.41	1.34E-125	C:GO:0016020; F:GO:0022857; P:GO:0055085	swissprot	Sodium/myo-inositol cotransporter 2 (Na(+)/myo-inositol cotransporter 2) (Sodium/myo-inositol transporter 2) (SMIT2) (Solute carrier family 5 member 11)	Q3ZC26	Involved in the sodium-dependent cotransport of myo-inositol (MI) with a Na(+):MI stoichiometry of 2:1. Exclusively responsible for apical MI transport and absorption in intestine. Also can transport D-chiro-inositol (DCI) but not L-fructose. Exhibits stereospecific cotransport of both D-glucose and D-xylose. May induce apoptosis through the TNF-alpha, PDCD1 pathway. May play a role in the regula…
981	1_2_10836_m1	host	host	1.749762434	1.579835069	0	0.611246944	3.287418355	0.512794216	1.453064925	0	0.985211112	0.826358782	1.313319374	1.44709409	0.41	3.18E-72	F:GO:0004252; P:GO:0006508	swissprot	CUB and peptidase domain-containing protein 1 (Fragment)	B8V7S0	NA
982	1_2_12117_m1	host	host	0	0	0	0	1.773754954	2.653689512	0.857436835	4.091892306	0	0	2.344193402	1.376721276	Inf	2.10E-52	F:GO:0005509	swissprot	Matrilin-2	O08746	Involved in matrix assembly. {ECO:0000250}.
990	1_2_494_m1	host	host	1.167724136	2.227608962	0	1.821009569	1.513663402	1.658007225	0	0.982897582	1.304085667	0.972854818	1.038642052	0.750809177	-0.33	0	NA	nr	uncharacterized protein LOC114954053	XP0291863591	NA
991	1_2_22719_m1	host	host	1.171371676	1.252348153	0	2.113901778	2.522772336	0.858909757	0	1.310530109	1.134405402	0.868248383	1.173053051	1.051250297	0.05	1.47E-25	C:GO:0005750; P:GO:0006122	swissprot	Cytochrome b-c1 complex subunit 7 (Complex III subunit 7) (Complex III subunit VII) (QP-C) (Ubiquinol-cytochrome c reductase complex 14 kDa protein)	P00129	This is a component of the ubiquinol-cytochrome c reductase complex (complex III or cytochrome b-c1 complex), which is part of the mitochondrial respiratory chain. This component is involved in redox-linked proton pumping.
998	1_2_15745_m1	host	host	3.792367788	0.939261115	0.966806316	0	1.513663402	0	0.571624557	1.05159843	1.424608805	1.641233108	0.784221597	0.649044614	-0.86	4.44E-09	F:GO:0003824	swissprot	Probable T4-type lysozyme 1 (EC 3.2.1.17) (Muramidase)	Q556F2	NA
1005	1_2_3346_m1	host	host	0.582038298	1.900122046	0	0.598515681	1.009108934	1.854592044	2.024689482	0.655265055	0.770169006	0.803079946	1.385913879	0.659171997	0.85	1.12E-30	C:GO:0005783; P:GO:0006886; C:GO:0016021	swissprot	B-cell receptor-associated protein 29 (BCR-associated protein 29) (Bap29)	Q9UHQ4	May play a role in anterograde transport of membrane proteins from the endoplasmic reticulum to the Golgi. May be involved in CASP8-mediated apoptosis (By similarity). {ECO:0000250}.
1027	1_2_962_m1	host	host	0	0	0	0	3.500623996	1.14521301	1.429061392	1.310530109	0	0	1.846357127	1.108970734	Inf	0	C:GO:0001650; C:GO:0005654; C:GO:0005737; P:GO:0006364; F:GO:0030515; C:GO:0031428; C:GO:0032040; C:GO:0070761; F:GO:1990226	swissprot	Nucleolar protein 56 (Nucleolar protein 5A)	O00567	Involved in the early to middle stages of 60S ribosomal subunit biogenesis. Core component of box C/D small nucleolar ribonucleoprotein (snoRNP) particles. Required for the biogenesis of box C/D snoRNAs such U3, U8 and U14 snoRNAs. {ECO:0000269|PubMed:12777385, ECO:0000269|PubMed:15574333}.
1031	1_2_5386_m1	host	host	0	0	0	0	2.278309421	0.572606505	1.75087897	2.034496012	0	0	1.659072727	0.755697021	Inf	0	F:GO:0003937; F:GO:0004643; P:GO:0006164	swissprot	Bifunctional purine biosynthesis protein PURH [Includes: Phosphoribosylaminoimidazolecarboxamide formyltransferase (EC 2.1.2.3) (5-aminoimidazole-4-carboxamide ribonucleotide formyltransferase) (AICAR transformylase); IMP cyclohydrolase (EC 3.5.4.10) (ATIC) (IMP synthase) (Inosinicase)]	P31335	Bifunctional enzyme that catalyzes 2 steps in purine biosynthesis. {ECO:0000269|PubMed:12501179}.
1032	1_2_663_m1	host	host	1.455095745	1.587035008	0	0.897773522	0	2.110989152	0.893442135	0.655265055	0.984976069	0.721403636	0.914924085	0.882334406	-0.11	3.46E-61	C:GO:0016020; P:GO:0016192	swissprot	Syntaxin-7	O70439	May be involved in protein trafficking from the plasma membrane to the early endosome (EE) as well as in homotypic fusion of endocytic organelles. Mediates the endocytic trafficking from early endosomes to late endosomes and lysosomes (By similarity). {ECO:0000250}.
1036	1_2_16983_m1	host	host	0.582038298	0.960860931	0	0.897773522	0.520183104	0.858909757	0	3.390826686	0.610168188	0.439241292	1.192479887	1.507535398	0.97	0	C:GO:0016021	swissprot	Transmembrane 9 superfamily member 2	Q66HG5	In the intracellular compartments, may function as a channel or small molecule transporter. {ECO:0000250}.
1039	1_2_10222_m1	host	host	1.753409974	0.626174076	0.966806316	0	0.733388745	1.598194936	0.893442135	0.70106562	0.836597592	0.730678416	0.981522859	0.419630578	0.23	1.99E-66	F:GO:0005515	swissprot	Protein HGV2	Q02508	May function as a nucleosome assembly factor during rapid embryonic cell divisions.
1040	1_2_11325_m1	host	host	1.458743285	1.266748031	0	0.897773522	1.513663402	1.854592044	0.571624557	0	0.905816209	0.647190807	0.984970001	0.85181758	0.12	2.13E-180	F:GO:0005525	swissprot	Septin-7	Q5R481	Filament-forming cytoskeletal GTPase. Required for normal organization of the actin cytoskeleton. Required for normal progress through mitosis. Involved in cytokinesis. Required for normal association of CENPE with the kinetochore. Plays a role in ciliogenesis and collective cell movements. Forms a filamentous structure with SEPTIN12, SEPTIN6, SEPTIN2 and probably SEPTIN4 at the sperm annulus whi…
1049	1_2_5492_m1	host	host	0	0	0	0	2.767235251	0	1.453064925	3.413726969	0	0	1.908506786	1.511393156	Inf	8.69E-41	P:GO:0007275	swissprot	Tolloid-like protein 2 (EC 3.4.24.-) (Metalloprotease xolloid) (Xenopus tolloid)	O57382	Protease which specifically processes prolysyl oxidase and maybe also chordin. Required for the embryonic development. Predominant protease, which in the development, influences dorsal-ventral patterning and skeletogenesis. In embryos, inhibits the development of dorsoanterior structures and ventralizes activin-induced dorsal mesoderm in animal caps. {ECO:0000269|PubMed:9520331}.
1062	1_2_4843_m1	host	host	1.460567055	2.540696	0.644537544	1.515386097	0.520183104	0	0	0	1.540296674	0.776779801	0.130045776	0.260091552	-3.57	0	NA	nr	serine protease	XP0291884311	NA
1067	1_2_21203_m1	host	host	0.582038298	0.626174076	0.644537544	0	0.780274657	0	1.465066692	0.982897582	0.46318748	0.309903552	0.807059733	0.609905719	0.8	7.89E-109	F:GO:0005525	swissprot	ADP-ribosylation factor-like protein 8B-A	Q6NZW8	May play a role in lysosome motility. May play a role in chromosome segregation. {ECO:0000250|UniProtKB:Q9NVJ2}.
1071	1_2_22076_m1	host	host	0	0	0	0	1.758126317	1.854592044	2.036691249	0	0	0	1.412352402	0.94862599	Inf	0	C:GO:0005852	swissprot	Eukaryotic translation initiation factor 3 subunit A (eIF3a) (Eukaryotic translation initiation factor 3 subunit 10)	A7SK48	RNA-binding component of the eukaryotic translation initiation factor 3 (eIF-3) complex, which is involved in protein synthesis of a specialized repertoire of mRNAs and, together with other initiation factors, stimulates binding of mRNA and methionyl-tRNAi to the 40S ribosome. The eIF-3 complex specifically targets and initiates translation of a subset of mRNAs involved in cell proliferation. {EC…
1075	1_2_4916_m1	host	host	0.585685838	0.960860931	0	0.611246944	1.269200487	0	0.571624557	1.683963202	0.539448428	0.398282157	0.881197061	0.745502857	0.71	0	F:GO:0004739; P:GO:0006086	swissprot	Pyruvate dehydrogenase E1 component subunit beta, mitochondrial (PDHE1-B) (EC 1.2.4.1)	Q9D051	The pyruvate dehydrogenase complex catalyzes the overall conversion of pyruvate to acetyl-CoA and CO(2), and thereby links the glycolytic pathway to the tricarboxylic cycle. {ECO:0000250}.
1079	1_2_8033_m1	host	host	0	0	0	0	0.520183104	0.572606505	0.571624557	2.735561631	0	0	1.099993949	1.090653319	Inf	0	F:GO:0003713; F:GO:0003723; F:GO:0004521; F:GO:0005515; C:GO:0005634; C:GO:0005829; P:GO:0010564; P:GO:0010587; P:GO:0060255; P:GO:0090305; C:GO:0097433; F:GO:1905172	swissprot	Staphylococcal nuclease domain-containing protein 1 (EC 3.1.31.1) (100 kDa coactivator) (p100 co-activator)	Q5REU4	Endonuclease that mediates miRNA decay of both protein-free and AGO2-loaded miRNAs (By similarity). As part of its function in miRNA decay, regulates mRNAs involved in G1-to-S phase transition (By similarity). Functions as a bridging factor between STAT6 and the basal transcription factor (By similarity). Plays a role in PIM1 regulation of MYB activity (By similarity). Functions as a transcriptio…
1080	1_2_4914_m1	host	host	3.21215326	2.8465831	0	2.113901778	3.287418355	2.683595657	0	3.741359496	2.043159534	1.436609562	2.428093377	1.675711409	0.25	4.16E-49	F:GO:0005525	swissprot	ADP-ribosylation factor 4	P51644	GTP-binding protein involved in protein trafficking; may modulate vesicle budding and uncoating within the Golgi apparatus. {ECO:0000250}.
1084	1_2_13135_m1	host	host	0	0	0	0	2.522772336	1.628101081	0	2.057396294	0	0	1.552067428	1.097317897	Inf	7.72E-67	F:GO:0016491; P:GO:0055114	swissprot	Sulfide:quinone oxidoreductase, mitochondrial (SQOR) (EC 1.8.5.-) (Sulfide dehydrogenase-like) (Sulfide quinone oxidoreductase)	Q9Y6N5	Catalyzes the oxidation of hydrogen sulfide with the help of a quinone, such as ubiquinone, giving rise to thiosulfate and ultimately to sulfane (molecular sulfur) atoms. Requires an additional electron acceptor; can use sulfite, sulfide or cyanide (in vitro). {ECO:0000269|PubMed:22852582}.
1087	1_2_6151_m1	host	host	1.167724136	0.626174076	0	0.611246944	0.520183104	1.884498189	0.571624557	0	0.601286289	0.477184679	0.744076463	0.802927849	0.31	5.65E-66	F:GO:0003779; P:GO:2000601	swissprot	Wiskott-Aldrich syndrome protein (WASp)	P42768	Effector protein for Rho-type GTPases that regulates actin filament reorganization via its interaction with the Arp2/3 complex (PubMed:12235133, PubMed:12769847, PubMed:16275905). Important for efficient actin polymerization (PubMed:8625410, PubMed:12235133, PubMed:16275905). Possible regulator of lymphocyte and platelet function (PubMed:9405671). Mediates actin filament reorganization and the fo…
1094	1_2_11928_m1	host	host	0	1.266748031	0.966806316	0.897773522	0	0	0	0	0.782831967	0.545911705	0	0	#NAME?	0	F:GO:0003723	swissprot	60 kDa SS-A/Ro ribonucleoprotein (60 kDa Ro protein) (60 kDa ribonucleoprotein Ro) (Ro60) (RoRNP) (TROVE domain family member 2)	P42700	RNA-binding protein that binds to misfolded non-coding RNAs, pre-5S rRNA, and several small cytoplasmic RNA molecules known as Y RNAs. May stabilize some of these RNAs and protect them from degradation. {ECO:0000269|PubMed:15907467, ECO:0000269|PubMed:17041599}.; May play roles in cilia formation and/or maintenance. {ECO:0000250|UniProtKB:O08848}.
[truncated: 516 more rows]
